# Supplementary material for: Tetra­aqua­bis[(1-ammonio-1-phosphono­ethyl)phospho­nato]zinc(II) tetra­hydrate
Source: Acta Crystallogr Sect E Struct Rep Online. 2009 Mar 28;65(Pt 4):m459. doi: 10.1107/S1600536809010599 (PMC2969005; doi:10.1107/S1600536809010599)
Supplement: Supplementary file 1 [file e-65-0m459-sup1.cif]

##############################################################################
###                                                                        ###
###        Electronic paper (Acta Crystallographica Section E)             ###
###                                                                        ###
##############################################################################
#                                                                            #
# This CIF contains the data in a paper accepted for publication in Acta     #
# Crystallographica Section E. It conforms to the requirements of Notes      #
# for Authors for Section E, and has been peer reviewed under the auspices   #
# of the IUCr Commission on Journals.                                        #
#                                                                            #
# Full details of the Crystallographic Information File format               #
# are given in the paper "The Crystallographic Information File (CIF):       #
# a New Standard Archive File for Crystallography" by S. R. Hall, F. H.      #
# Allen and I. D. Brown [Acta Cryst. (1991), A47, 655-685].                  #
#                                                                            #
# The current version of the core CIF dictionary is obtainable from          #
# ftp://ftp.iucr.org/pub/cif_core.dic. The current version number is 2.4.    #
#                                                                            #
# Software is freely available for graphical display of the structure(s) in  #
# this CIF.  For information consult the CIF home page http://www.iucr.org/  #
# cif/home.html                                                              #
#                                                                            #
# This file may be used for bona fide research purposes within the           #
# scientific community so long as proper attribution is given to the journal # 
# article from which it was obtained.                                        #
#                                                                            #
##############################################################################
                                             
data_I
_audit_creation_method     SHELXL-97
_chemical_name_systematic
;
Tetraaquabis[(1-ammonio-1-phosphonoethyl)phosphonato]zinc(II) tetrahydrate
;
_chemical_name_common     ?
_chemical_formula_moiety     'C4 H24 N2 O16 P4 Zn, 4(H2 O)'
_chemical_formula_sum     'C4 H32 N2 O20 P4 Zn'
_chemical_formula_iupac     '[Zn (C2 H8 N O6 P2)2 (H2 O)4], 4H2 O'
_chemical_formula_weight     617.57
_chemical_melting_point     ?
_symmetry_cell_setting     triclinic
_symmetry_space_group_name_H-M     'P -1'
_symmetry_space_group_name_hall     '-P 1'
loop_
    _symmetry_equiv_pos_as_xyz
    'x, y, z'
    '-x, -y, -z'
_cell_length_a     5.6712(4)
_cell_length_b     9.3279(6)
_cell_length_c     10.7009(7)
_cell_angle_alpha     96.440(3)
_cell_angle_beta     90.788(3)
_cell_angle_gamma     102.080(3)
_cell_volume     549.65(6)
_cell_formula_units_Z     1
_cell_measurement_reflns_used     2105
_cell_measurement_theta_min     2.25
_cell_measurement_theta_max     25.92
_cell_measurement_temperature     173(2)
_exptl_crystal_description     block
_exptl_crystal_colour     colourless
_exptl_crystal_size_max     0.36
_exptl_crystal_size_mid     0.10
_exptl_crystal_size_min     0.04
_exptl_crystal_density_diffrn     1.866
_exptl_crystal_density_meas     ?
_exptl_crystal_density_method     'not measured'
_exptl_crystal_F_000     320
_exptl_absorpt_coefficient_mu     1.502
_exptl_absorpt_correction_type     numerical
_exptl_absorpt_process_details     '(SADABS; Bruker, 2005)'
_exptl_absorpt_correction_T_min     0.6124
_exptl_absorpt_correction_T_max     0.9451
_diffrn_ambient_temperature     173(2)
_diffrn_radiation_type     MoK\a
_diffrn_radiation_wavelength     0.71073
_diffrn_radiation_source     'fine-focus sealed tube'
_diffrn_radiation_monochromator     graphite
_diffrn_measurement_device_type     'Bruker APEXII CCD'
_diffrn_measurement_method     '\f and \w'
_diffrn_detector_area_resol_mean     8.26
_diffrn_reflns_number     8897
_diffrn_reflns_av_R_equivalents     0.0579
_diffrn_reflns_av_sigmaI/netI     0.0575
_diffrn_reflns_theta_min     2.25
_diffrn_reflns_theta_max     26.40
_diffrn_reflns_theta_full     26.40
_diffrn_measured_fraction_theta_max     0.996
_diffrn_measured_fraction_theta_full     0.996
_diffrn_reflns_limit_h_min     -7
_diffrn_reflns_limit_h_max     7
_diffrn_reflns_limit_k_min     -11
_diffrn_reflns_limit_k_max     10
_diffrn_reflns_limit_l_min     -13
_diffrn_reflns_limit_l_max     13
_refine_special_details
;
Refinement of <i>F</i>^2^ against ALL reflections. The weighted <i>R</i>-factor
<i>wR</i> and goodness of fit <i>S</i> are based on <i>F</i>^2^, conventional
<i>R</i>-factors <i>R</i> are based on <i>F</i>, with <i>F</i> set to zero for
negative <i>F</i>^2^. The threshold expression of <i>F</i>^2^ >
\s(<i>F</i>^2^) is used only for calculating <i>R</i>-factors(gt) <i>etc</i>.
and is not relevant to the choice of reflections for refinement.
<i>R</i>-factors based on <i>F</i>^2^ are statistically about twice as large
as those based on <i>F</i>, and <i>R</i>- factors based on ALL data will be
even larger.
;
_reflns_number_total     2244
_reflns_number_gt     1747
_reflns_threshold_expression     I>2\s(I)
_refine_ls_structure_factor_coef     Fsqd
_refine_ls_matrix_type     full
_refine_ls_R_factor_all     0.0519
_refine_ls_R_factor_gt     0.0365
_refine_ls_wR_factor_gt     0.0758
_refine_ls_wR_factor_ref     0.0805
_refine_ls_goodness_of_fit_ref     1.000
_refine_ls_restrained_S_all     1.000
_refine_ls_number_reflns     2244
_refine_ls_number_parameters     182
_refine_ls_number_restraints     1
_refine_ls_hydrogen_treatment     mixed
_refine_ls_weighting_scheme     calc
_refine_ls_weighting_details
                 'calc w=1/[\s^2^(Fo^2^)+(0.0395P)^2^] where P=(Fo^2^+2Fc^2^)/3'
_atom_sites_solution_hydrogens     geom
_atom_sites_solution_primary     direct
_atom_sites_solution_secondary     difmap
_refine_ls_shift/su_max     0.000
_refine_ls_shift/su_mean     0.000
_refine_diff_density_max     0.390
_refine_diff_density_min     -0.475
_refine_ls_extinction_method     none
_refine_ls_extinction_coef     ?
loop_
    _atom_type_symbol
    _atom_type_description
    _atom_type_scat_dispersion_real
    _atom_type_scat_dispersion_imag
    _atom_type_scat_source
    'C' 'C' 0.0033 0.0016
                         'International Tables Vol C Tables 4.2.6.8 and 6.1.1.4'
    'H' 'H' 0.0000 0.0000
                         'International Tables Vol C Tables 4.2.6.8 and 6.1.1.4'
    'N' 'N' 0.0061 0.0033
                         'International Tables Vol C Tables 4.2.6.8 and 6.1.1.4'
    'O' 'O' 0.0106 0.0060
                         'International Tables Vol C Tables 4.2.6.8 and 6.1.1.4'
    'P' 'P' 0.1023 0.0942
                         'International Tables Vol C Tables 4.2.6.8 and 6.1.1.4'
    'Zn' 'Zn' 0.2839 1.4301
                         'International Tables Vol C Tables 4.2.6.8 and 6.1.1.4'
_computing_data_collection     'APEX2 (Bruker, 2005)'
_computing_cell_refinement     'SAINT (Bruker, 2005)'
_computing_data_reduction     'SAINT  (Bruker, 2005)'
_computing_structure_solution     'SHELXS97 (Sheldrick, 2008)'
_computing_structure_refinement     'SHELXL97 (Sheldrick, 2008)'
_computing_molecular_graphics     'SHELXTL (Sheldrick, 2008)'
_computing_publication_material     'publCIF (Westrip, 2009)'
loop_
    _atom_site_type_symbol
    _atom_site_label
    _atom_site_fract_x
    _atom_site_fract_y
    _atom_site_fract_z
    _atom_site_U_iso_or_equiv
    _atom_site_adp_type
    _atom_site_calc_flag
    _atom_site_refinement_flags
    _atom_site_occupancy
    _atom_site_disorder_assembly
    _atom_site_disorder_group
    Zn Zn1 0.0000 0.5000 0.5000 0.01171(16) Uani d S 1 . .
    P P1 0.02405(14) 0.80873(8) 0.37915(7) 0.01033(19) Uani d . 1 . .
    P P2 -0.00669(14) 0.81048(9) 0.09143(7) 0.0116(2) Uani d . 1 . .
    C C1 0.1808(5) 0.8672(3) 0.2381(3) 0.0109(6) Uani d . 1 . .
    C C2 0.2791(6) 1.0348(3) 0.2544(3) 0.0176(7) Uani d . 1 . .
    H H2A 0.3983 1.0614 0.3248 0.026 Uiso calc R 1 . .
    H H2B 0.1461 1.0855 0.2716 0.026 Uiso calc R 1 . .
    H H2C 0.3557 1.0644 0.1770 0.026 Uiso calc R 1 . .
    N N1 0.3905(5) 0.7921(3) 0.2240(3) 0.0133(6) Uani d . 1 . .
    H H1A 0.483(6) 0.830(4) 0.160(3) 0.020 Uiso d . 1 . .
    H H1B 0.349(6) 0.699(4) 0.208(3) 0.020 Uiso d . 1 . .
    H H1C 0.485(6) 0.807(4) 0.295(3) 0.020 Uiso d . 1 . .
    O O1 -0.0090(4) 0.6449(2) 0.37040(19) 0.0135(5) Uani d . 1 . .
    O O2 0.2165(4) 0.8783(2) 0.4886(2) 0.0143(5) Uani d . 1 . .
    H H2O 0.206(6) 0.956(4) 0.519(3) 0.017 Uiso d . 1 . .
    O O3 -0.1966(4) 0.8741(2) 0.39210(19) 0.0139(5) Uani d . 1 . .
    O O4 -0.0857(4) 0.6470(2) 0.0759(2) 0.0181(5) Uani d . 1 . .
    O O5 0.1793(4) 0.8548(2) -0.0123(2) 0.0148(5) Uani d D 1 . .
    H H5O 0.182(6) 0.931(3) -0.039(3) 0.018 Uiso d D 1 . .
    O O6 -0.1990(4) 0.8997(2) 0.0930(2) 0.0156(5) Uani d . 1 . .
    O O7 0.1908(4) 0.3844(3) 0.3764(2) 0.0183(5) Uani d . 1 . .
    H H71 0.319(7) 0.371(4) 0.408(3) 0.022 Uiso d . 1 . .
    H H72 0.204(7) 0.413(4) 0.312(4) 0.022 Uiso d . 1 . .
    O O8 0.3234(4) 0.6366(3) 0.5883(2) 0.0152(5) Uani d . 1 . .
    H H81 0.311(6) 0.719(4) 0.571(3) 0.018 Uiso d . 1 . .
    H H82 0.300(6) 0.633(4) 0.667(4) 0.018 Uiso d . 1 . .
    O O9 0.2666(4) 0.6106(3) 0.8304(2) 0.0181(5) Uani d . 1 . .
    H H91 0.228(6) 0.681(4) 0.882(3) 0.022 Uiso d . 1 . .
    H H92 0.189(6) 0.532(4) 0.852(3) 0.022 Uiso d . 1 . .
    O O10 0.3107(4) 0.4849(3) 0.1490(2) 0.0187(5) Uani d . 1 . .
    H H101 0.236(6) 0.448(4) 0.079(4) 0.022 Uiso d . 1 . .
    H H102 0.437(7) 0.460(4) 0.143(3) 0.022 Uiso d . 1 . .
loop_
    _atom_site_aniso_label
    _atom_site_aniso_U_11
    _atom_site_aniso_U_22
    _atom_site_aniso_U_33
    _atom_site_aniso_U_12
    _atom_site_aniso_U_13
    _atom_site_aniso_U_23
    Zn1 0.0117(3) 0.0109(3) 0.0129(3) 0.0029(2) 0.0003(2) 0.0021(2)
    P1 0.0105(4) 0.0103(4) 0.0105(4) 0.0031(3) 0.0003(3) 0.0009(3)
    P2 0.0115(4) 0.0125(4) 0.0116(4) 0.0031(3) -0.0009(3) 0.0035(3)
    C1 0.0096(15) 0.0088(15) 0.0146(16) 0.0030(12) 0.0003(12) 0.0007(12)
    C2 0.0208(18) 0.0114(16) 0.0183(18) -0.0021(13) 0.0001(14) 0.0017(13)
    N1 0.0105(14) 0.0155(15) 0.0134(15) 0.0010(12) -0.0017(11) 0.0032(12)
    O1 0.0179(12) 0.0093(11) 0.0133(12) 0.0028(9) 0.0007(9) 0.0011(8)
    O2 0.0164(12) 0.0141(12) 0.0129(12) 0.0067(10) -0.0032(9) -0.0032(9)
    O3 0.0118(11) 0.0150(12) 0.0154(12) 0.0049(9) -0.0013(9) -0.0004(9)
    O4 0.0224(13) 0.0143(12) 0.0158(12) 0.0001(9) -0.0047(10) 0.0013(9)
    O5 0.0187(12) 0.0118(12) 0.0167(12) 0.0061(10) 0.0061(9) 0.0080(9)
    O6 0.0113(11) 0.0206(12) 0.0178(12) 0.0060(9) 0.0024(9) 0.0092(9)
    O7 0.0186(13) 0.0225(13) 0.0162(13) 0.0090(10) -0.0004(11) 0.0043(10)
    O8 0.0146(12) 0.0139(12) 0.0181(13) 0.0034(10) -0.0017(10) 0.0054(10)
    O9 0.0201(13) 0.0148(12) 0.0199(13) 0.0042(10) 0.0041(10) 0.0025(10)
    O10 0.0152(13) 0.0239(13) 0.0176(13) 0.0072(11) -0.0022(10) -0.0004(10)
_geom_special_details
;
All e.s.d.'s (except the e.s.d. in the dihedral angle between two l.s. planes)
are estimated using the full covariance matrix. The cell e.s.d.'s are taken
into account individually in the estimation of e.s.d.'s in distances, angles
and torsion angles; correlations between e.s.d.'s in cell parameters are only
used when they are defined by crystal symmetry. An approximate (isotropic)
treatment of cell e.s.d.'s is used for estimating e.s.d.'s involving l.s.
planes.
;
loop_
    _geom_bond_atom_site_label_1
    _geom_bond_atom_site_label_2
    _geom_bond_site_symmetry_2
    _geom_bond_distance
    _geom_bond_publ_flag
    Zn1 O1 . 2.050(2) ?
    Zn1 O1 2_566 2.050(2) ?
    Zn1 O7 2_566 2.071(2) ?
    Zn1 O7 . 2.071(2) ?
    Zn1 O8 2_566 2.141(2) ?
    Zn1 O8 . 2.141(2) ?
    P1 O1 . 1.492(2) ?
    P1 O3 . 1.504(2) ?
    P1 O2 . 1.575(2) ?
    P1 C1 . 1.839(3) ?
    P2 O4 . 1.486(2) ?
    P2 O6 . 1.503(2) ?
    P2 O5 . 1.571(2) ?
    P2 C1 . 1.846(3) ?
    C1 N1 . 1.502(4) ?
    C1 C2 . 1.535(4) ?
    C2 H2A . 0.9800 ?
    C2 H2B . 0.9800 ?
    C2 H2C . 0.9800 ?
    N1 H1A . 0.93(4) ?
    N1 H1B . 0.85(4) ?
    N1 H1C . 0.90(4) ?
    O2 H2O . 0.78(3) ?
    O5 H5O . 0.793(18) ?
    O7 H71 . 0.84(4) ?
    O7 H72 . 0.76(4) ?
    O8 H81 . 0.82(4) ?
    O8 H82 . 0.86(4) ?
    O9 H91 . 0.87(4) ?
    O9 H92 . 0.83(4) ?
    O10 H101 . 0.85(4) ?
    O10 H102 . 0.80(4) ?
loop_
    _geom_angle_atom_site_label_1
    _geom_angle_atom_site_label_2
    _geom_angle_atom_site_label_3
    _geom_angle_site_symmetry_1
    _geom_angle_site_symmetry_3
    _geom_angle
    _geom_angle_publ_flag
    O1 Zn1 O1 . 2_566 179.9990(10)
                                 ?
    O1 Zn1 O7 . 2_566 90.77(9) ?
    O1 Zn1 O7 2_566 2_566 89.23(9) ?
    O1 Zn1 O7 . . 89.23(9) ?
    O1 Zn1 O7 2_566 . 90.77(9) ?
    O7 Zn1 O7 2_566 . 180.00(11) ?
    O1 Zn1 O8 . 2_566 88.74(9) ?
    O1 Zn1 O8 2_566 2_566 91.26(9) ?
    O7 Zn1 O8 2_566 2_566 92.46(9) ?
    O7 Zn1 O8 . 2_566 87.54(9) ?
    O1 Zn1 O8 . . 91.27(9) ?
    O1 Zn1 O8 2_566 . 88.73(9) ?
    O7 Zn1 O8 2_566 . 87.54(9) ?
    O7 Zn1 O8 . . 92.46(9) ?
    O8 Zn1 O8 2_566 . 180.0 ?
    O1 P1 O3 . . 118.11(12) ?
    O1 P1 O2 . . 107.82(12) ?
    O3 P1 O2 . . 111.01(12) ?
    O1 P1 C1 . . 107.13(13) ?
    O3 P1 C1 . . 108.84(13) ?
    O2 P1 C1 . . 102.79(13) ?
    O4 P2 O6 . . 117.67(13) ?
    O4 P2 O5 . . 108.21(12) ?
    O6 P2 O5 . . 110.56(12) ?
    O4 P2 C1 . . 108.34(13) ?
    O6 P2 C1 . . 108.52(13) ?
    O5 P2 C1 . . 102.44(13) ?
    N1 C1 C2 . . 108.4(3) ?
    N1 C1 P1 . . 107.2(2) ?
    C2 C1 P1 . . 110.6(2) ?
    N1 C1 P2 . . 106.55(19) ?
    C2 C1 P2 . . 110.3(2) ?
    P1 C1 P2 . . 113.58(16) ?
    C1 C2 H2A . . 109.5 ?
    C1 C2 H2B . . 109.5 ?
    H2A C2 H2B . . 109.5 ?
    C1 C2 H2C . . 109.5 ?
    H2A C2 H2C . . 109.5 ?
    H2B C2 H2C . . 109.5 ?
    C1 N1 H1A . . 108(2) ?
    C1 N1 H1B . . 114(2) ?
    H1A N1 H1B . . 110(3) ?
    C1 N1 H1C . . 113(2) ?
    H1A N1 H1C . . 108(3) ?
    H1B N1 H1C . . 104(3) ?
    P1 O1 Zn1 . . 133.80(13) ?
    P1 O2 H2O . . 115(3) ?
    P2 O5 H5O . . 118(3) ?
    Zn1 O7 H71 . . 113(2) ?
    Zn1 O7 H72 . . 114(3) ?
    H71 O7 H72 . . 114(4) ?
    Zn1 O8 H81 . . 101(2) ?
    Zn1 O8 H82 . . 103(2) ?
    H81 O8 H82 . . 108(3) ?
    H91 O9 H92 . . 106(3) ?
    H101 O10 H102 . . 103(3) ?
loop_
    _geom_torsion_atom_site_label_1
    _geom_torsion_atom_site_label_2
    _geom_torsion_atom_site_label_3
    _geom_torsion_atom_site_label_4
    _geom_torsion_site_symmetry_1
    _geom_torsion_site_symmetry_2
    _geom_torsion_site_symmetry_3
    _geom_torsion_site_symmetry_4
    _geom_torsion
    _geom_torsion_publ_flag
    O1 P1 C1 N1 . . . . -47.7(2) ?
    O3 P1 C1 N1 . . . . -176.47(18) ?
    O2 P1 C1 N1 . . . . 65.8(2) ?
    O1 P1 C1 C2 . . . . -165.7(2) ?
    O3 P1 C1 C2 . . . . 65.6(2) ?
    O2 P1 C1 C2 . . . . -52.2(2) ?
    O1 P1 C1 P2 . . . . 69.67(18) ?
    O3 P1 C1 P2 . . . . -59.08(18) ?
    O2 P1 C1 P2 . . . . -176.85(15) ?
    O4 P2 C1 N1 . . . . 59.3(2) ?
    O6 P2 C1 N1 . . . . -171.88(19) ?
    O5 P2 C1 N1 . . . . -54.9(2) ?
    O4 P2 C1 C2 . . . . 176.7(2) ?
    O6 P2 C1 C2 . . . . -54.5(2) ?
    O5 P2 C1 C2 . . . . 62.5(2) ?
    O4 P2 C1 P1 . . . . -58.45(19) ?
    O6 P2 C1 P1 . . . . 70.38(18) ?
    O5 P2 C1 P1 . . . . -172.68(15) ?
    O3 P1 O1 Zn1 . . . . -92.94(19) ?
    O2 P1 O1 Zn1 . . . . 33.8(2) ?
    C1 P1 O1 Zn1 . . . . 143.85(17) ?
    O7 Zn1 O1 P1 2_566 . . . 41.88(18) ?
    O7 Zn1 O1 P1 . . . . -138.12(18) ?
    O8 Zn1 O1 P1 2_566 . . . 134.32(18) ?
    O8 Zn1 O1 P1 . . . . -45.68(18) ?
loop_
    _geom_hbond_atom_site_label_D
    _geom_hbond_atom_site_label_H
    _geom_hbond_atom_site_label_A
    _geom_hbond_site_symmetry_A
    _geom_hbond_distance_DH
    _geom_hbond_distance_HA
    _geom_hbond_distance_DA
    _geom_hbond_angle_DHA
    N1 H1A O6 1_655 0.93(4) 1.96(4) 2.796(4) 150(3)
    N1 H1B O10 . 0.85(4) 1.99(4) 2.827(4) 168(3)
    N1 H1C O3 1_655 0.90(4) 2.01(4) 2.851(3) 153(3)
    O2 H2O O3 2_576 0.78(3) 1.76(3) 2.536(3) 172(4)
    O5 H5O O6 2_575 0.793(18) 1.726(19) 2.519(3) 177(4)
    O7 H71 O8 2_666 0.84(4) 2.05(4) 2.826(3) 155(3)
    O7 H72 O10 . 0.76(4) 2.00(4) 2.748(3) 168(4)
    O8 H81 O2 . 0.82(4) 1.97(4) 2.772(3) 163(3)
    O8 H82 O9 . 0.86(4) 1.79(4) 2.646(3) 174(3)
    O9 H91 O5 1_556 0.87(4) 1.94(4) 2.810(3) 172(3)
    O9 H92 O4 2_566 0.83(4) 1.91(4) 2.715(3) 165(4)
    O10 H101 O4 2_565 0.85(4) 1.90(4) 2.744(3) 175(3)
    O10 H102 O9 2_666 0.80(4) 1.96(4) 2.741(3) 167(4)
data_global
_journal_date_recd_electronic     2009-03-06
_journal_date_accepted     2009-03-23
_journal_name_full     'Acta Crystallographica, Section E'
_journal_year     2009
_journal_volume     65
_journal_issue      4
_journal_page_first     m459
_journal_page_last     m459
_journal_paper_category     QM
_journal_coeditor_code     FJ2201
_publ_contact_author_name     'A. Dudko'
_publ_contact_author_address
;
Institute of General and Inorganic Chemistry, NAS Ukraine
Kyiv
prosp. Palladina 32/34
03680
Ukraine
;
_publ_contact_author_email     'dudco_anatolij@ukr.net'
_publ_contact_author_fax     '+380444243070'
_publ_contact_author_phone     '+380632019697'
_publ_section_title
;
Tetraaquabis[(1-ammonio-1-phosphonoethyl)phosphonato]zinc(II)
tetrahydrate
;
loop_
    _publ_author_name
    _publ_author_address
    'Dudko, A.'
;
Institute of General and Inorganic Chemistry, NAS Ukraine
Kyiv
prosp. Palladina 32/34
03680 Ukraine
;
    'Bon, V.'
;
Institute of General and Inorganic Chemistry, NAS Ukraine
Kyiv
prosp. Palladina 32/34
03680 Ukraine
;
    'Kozachkova, A.'
;
Institute of General and Inorganic Chemistry, NAS Ukraine
Kyiv
prosp. Palladina 32/34
03680 Ukraine
;
    'Pekhnyo, V.'
;
Institute of General and Inorganic Chemistry, NAS Ukraine
Kyiv
prosp. Palladina 32/34
03680 Ukraine
;
