# Supplementary material for: Tetra­aqua­bis[(1-ammonio-1-phosphono­ethyl)phospho­nato]zinc(II) tetra­hydrate
Source: Acta Crystallogr Sect E Struct Rep Online. 2009 Mar 28;65(Pt 4):m459. doi: 10.1107/S1600536809010599 (PMC2969005; doi:10.1107/S1600536809010599)
Supplement: Supplementary file 2 [file e-65-0m459-Isup2.hkl]

# 
# h,k,l, Fc-squared, Fo-squared, sigma(Fo-squared) and status flag 
# 
data_I
_shelx_title ' 16 in P-1' 
_shelx_refln_list_code          4 
_shelx_F_calc_maximum       92.33 
_exptl_crystal_F_000       320.00 
_reflns_d_resolution_high  0.7994 
 
loop_ 
 _symmetry_equiv_pos_as_xyz 
 'x, y, z' 
 '-x, -y, -z' 
 
_cell_length_a     5.6712 
_cell_length_b     9.3279 
_cell_length_c    10.7009 
_cell_angle_alpha  96.440 
_cell_angle_beta   90.788 
_cell_angle_gamma 102.080 
 
_shelx_F_squared_multiplier     1.000 
 
loop_ 
 _refln_index_h 
 _refln_index_k 
 _refln_index_l 
 _refln_F_squared_calc 
 _refln_F_squared_meas 
 _refln_F_squared_sigma 
 _refln_observed_status 
   2   0   0       18.24       36.21      8.37 o 
   3   0   0     1918.51     1883.89     33.19 o 
   4   0   0     2826.16     2722.14     49.34 o 
   5   0   0     2392.14     2320.26     51.95 o 
   6   0   0     1237.08     1292.59     51.19 o 
  -7   1   0      151.44      164.09     31.56 o 
  -6   1   0       88.24       97.45     19.02 o 
  -5   1   0       80.97       68.84     17.10 o 
  -4   1   0      186.58      210.29     19.60 o 
  -3   1   0     1817.35     1980.67     24.23 o 
  -2   1   0        7.73       25.37      5.26 o 
  -1   1   0      869.45      815.46     17.77 o 
   0   1   0      125.31      122.27      9.39 o 
   1   1   0      205.65      176.90      7.88 o 
   2   1   0     1894.50     2053.69     24.14 o 
   3   1   0     1681.12     1664.40     28.16 o 
   4   1   0        8.65        1.59     10.93 o 
   5   1   0      120.74      117.05     20.62 o 
   6   1   0        1.68       -3.33     15.27 o 
  -7   2   0        7.07       12.73     15.66 o 
  -6   2   0      107.70      135.52     23.79 o 
  -5   2   0      119.15      128.36     19.65 o 
  -4   2   0      188.21      186.19     12.32 o 
  -3   2   0      477.22      520.25     15.39 o 
  -2   2   0     4030.41     4440.52     45.64 o 
  -1   2   0      292.05      271.53     12.49 o 
   0   2   0        3.79        7.79      4.93 o 
   1   2   0       18.93       36.25      5.14 o 
   2   2   0       14.99       20.73      4.70 o 
   3   2   0      285.13      273.44     20.41 o 
   4   2   0        4.33       -1.73     11.73 o 
   5   2   0       30.90       17.93     15.32 o 
   6   2   0       87.84      120.95     24.66 o 
  -7   3   0      132.70      137.61     22.93 o 
  -6   3   0      445.67      377.44     51.03 o 
  -5   3   0     1984.38     1987.79     53.15 o 
  -4   3   0     1577.69     1477.16     33.82 o 
  -3   3   0      117.58      114.86      9.70 o 
  -2   3   0      961.25      821.08     22.72 o 
  -1   3   0     1277.81     1134.43     19.94 o 
   0   3   0     4572.08     4446.60     56.32 o 
   1   3   0     3434.30     3431.88     28.96 o 
   2   3   0     1567.41     1506.87     20.53 o 
   3   3   0      876.72      872.97     20.58 o 
   4   3   0      742.12      731.36     20.81 o 
   5   3   0     1609.20     1499.96     45.87 o 
   6   3   0      979.90      908.59     41.05 o 
  -7   4   0      385.33      477.14     49.82 o 
  -6   4   0      155.48      146.35     23.17 o 
  -5   4   0       11.80       11.64     12.50 o 
  -4   4   0       72.80       92.82     11.11 o 
  -3   4   0     3220.14     3542.89     48.37 o 
  -2   4   0     3987.15     4336.41     51.98 o 
  -1   4   0       36.33       37.62      6.67 o 
   0   4   0     2213.50     2558.52     33.68 o 
   1   4   0      488.45      640.08     15.01 o 
   2   4   0     1296.14     1222.00     20.60 o 
   3   4   0      790.45      801.39     21.83 o 
   4   4   0       28.64       18.31     10.88 o 
   5   4   0       69.40       74.37     18.62 o 
  -6   5   0       17.43       43.17     22.15 o 
  -5   5   0        5.99       -2.34     15.85 o 
  -4   5   0       56.63       68.60     12.51 o 
  -3   5   0       55.91       65.98     11.26 o 
  -2   5   0      112.44      123.51      8.15 o 
  -1   5   0      551.12      566.16     15.98 o 
   0   5   0       73.60      100.01      9.55 o 
   1   5   0      198.33      251.54     12.32 o 
   2   5   0      681.84      664.73     18.65 o 
   3   5   0      874.82      857.35     27.46 o 
   4   5   0       19.50       13.46     12.03 o 
   5   5   0        9.47       -8.44     14.43 o 
  -6   6   0      522.87      584.94     49.42 o 
  -5   6   0      246.95      260.70     31.25 o 
  -4   6   0      204.62      230.44     19.53 o 
  -3   6   0     1583.84     1467.81     36.37 o 
  -2   6   0     3820.20     3837.60     49.92 o 
  -1   6   0     1684.92     1759.40     35.42 o 
   0   6   0     2471.87     2613.74     37.99 o 
   1   6   0     1643.00     1734.42     28.69 o 
   2   6   0      474.85      504.93     19.30 o 
   3   6   0     1310.07     1333.98     52.16 o 
   4   6   0      770.77      725.15     64.59 o 
   5   6   0      246.69      261.26     28.55 o 
  -6   7   0      793.34      775.04     53.63 o 
  -5   7   0      107.90      169.68     24.13 o 
  -4   7   0      121.81      140.87     17.56 o 
  -3   7   0     3443.75     3408.72     76.16 o 
  -2   7   0     2769.11     2833.48     42.84 o 
  -1   7   0      643.11      587.84     22.04 o 
   0   7   0     1766.35     1744.45     36.38 o 
   1   7   0      869.25      832.72     25.37 o 
   2   7   0      583.17      562.00     25.73 o 
   3   7   0      945.44      906.34     52.26 o 
   4   7   0      477.04      394.35     64.64 o 
  -6   8   0       14.43       11.41     30.19 o 
  -5   8   0        2.09       -0.43     17.03 o 
  -4   8   0        3.10       16.52     14.31 o 
  -3   8   0      179.96      189.35     24.32 o 
  -2   8   0     1526.87     1452.56     38.52 o 
  -1   8   0       50.92       55.18     14.48 o 
   0   8   0      343.22      337.90     24.85 o 
   1   8   0       15.32       16.63     11.02 o 
   2   8   0      178.04      153.75     22.04 o 
   3   8   0      156.48      131.80     27.83 o 
  -5   9   0       31.33       40.56     23.37 o 
  -4   9   0       17.03       36.41     21.17 o 
  -3   9   0      146.33      163.08     25.38 o 
  -2   9   0      202.38      202.04     22.05 o 
  -1   9   0      200.05      216.70     22.96 o 
   0   9   0      227.88      251.07     24.62 o 
   1   9   0      146.88      155.35     19.60 o 
   2   9   0       99.76      162.76     58.80 o 
   3   9   0      492.43      488.63     55.84 o 
  -4  10   0      953.87      943.29     59.74 o 
  -3  10   0      524.97      389.77     60.99 o 
  -2  10   0      311.57      310.14     35.54 o 
  -1  10   0      318.64      359.23     33.11 o 
   0  10   0      509.79      540.97     52.69 o 
   1  10   0      344.24      319.90     34.46 o 
   2  10   0      401.32      457.75     80.65 o 
  -3  11   0       42.08       20.36     23.37 o 
  -2  11   0      222.16      252.13     39.84 o 
  -1  11   0       59.89       54.49     21.01 o 
   0  11   0        7.65        6.50     19.60 o 
   0 -11   1       39.54       48.39     21.38 o 
   1 -11   1      217.75      165.98     30.13 o 
   2 -11   1        2.37        1.90     16.60 o 
   3 -11   1        1.73      -12.77     17.97 o 
  -2 -10   1        1.46      -22.46     27.11 o 
  -1 -10   1        9.41       16.10     18.76 o 
   0 -10   1      124.15      141.92     26.91 o 
   1 -10   1       68.18       60.32     24.41 o 
   2 -10   1       24.46       24.49     15.67 o 
   3 -10   1       26.65       30.57     21.69 o 
   4 -10   1       73.84       64.51     25.18 o 
  -3  -9   1      541.25      438.29    145.59 o 
  -2  -9   1      476.38      368.27    115.31 o 
  -1  -9   1      189.13      173.92     30.29 o 
   0  -9   1      540.82      481.10     34.94 o 
   1  -9   1      288.10      338.82     37.94 o 
   2  -9   1      289.93      236.76     21.31 o 
   3  -9   1      593.16      621.78     40.22 o 
   4  -9   1      331.79      283.91     36.93 o 
   5  -9   1       38.27       51.53     24.19 o 
  -4  -8   1      177.41      174.57     38.76 o 
  -3  -8   1      149.89      173.23     37.72 o 
  -2  -8   1        3.86       20.08     24.36 o 
  -1  -8   1        1.60        4.77     10.46 o 
   0  -8   1       78.13       85.80     16.47 o 
   1  -8   1      459.85      463.75     32.25 o 
   2  -8   1      334.35      343.50     20.89 o 
   3  -8   1       20.97        2.19     12.37 o 
   4  -8   1       21.31       28.56     15.14 o 
   5  -8   1       44.20       26.32     17.25 o 
   6  -8   1      241.47      319.97     61.26 o 
  -4  -7   1       13.73       10.99     17.32 o 
  -3  -7   1       17.42        6.69     14.09 o 
  -2  -7   1        2.14        4.21     11.71 o 
  -1  -7   1        2.10        6.10      9.12 o 
   0  -7   1       14.36       10.45     10.14 o 
   1  -7   1       37.36       31.29     11.79 o 
   2  -7   1        5.62       16.81      9.25 o 
   3  -7   1      128.64      132.00     26.71 o 
   4  -7   1       96.24       94.54     18.48 o 
   5  -7   1      109.59      100.73     20.56 o 
   6  -7   1      282.70      376.31     63.80 o 
  -5  -6   1      218.23      229.31     30.18 o 
  -4  -6   1      460.55      402.31     31.88 o 
  -3  -6   1     2118.58     2134.47     43.88 o 
  -2  -6   1     2735.04     2679.69     37.68 o 
  -1  -6   1      388.27      372.19     16.02 o 
   0  -6   1      225.77      225.81     13.77 o 
   1  -6   1     1280.76     1199.78     40.71 o 
   2  -6   1     2290.72     2345.22     59.39 o 
   3  -6   1      643.83      605.41     29.04 o 
   4  -6   1      210.90      227.41     19.27 o 
   5  -6   1      489.17      500.04     55.04 o 
   6  -6   1       92.30      101.06     26.90 o 
  -5  -5   1      493.26      524.11     34.05 o 
  -4  -5   1      773.52      803.84     28.52 o 
  -3  -5   1     1014.47     1059.25     40.84 o 
  -2  -5   1      875.69      882.80     19.15 o 
  -1  -5   1     1286.81     1354.14     22.87 o 
   0  -5   1     1533.76     1636.66     26.51 o 
   1  -5   1     1616.33     1652.41     31.11 o 
   2  -5   1      810.36      856.90     23.80 o 
   3  -5   1       54.56       46.05     10.27 o 
   4  -5   1      652.59      626.12     25.37 o 
   5  -5   1      217.90      211.44     23.29 o 
   6  -5   1        1.56      -10.60     16.70 o 
  -6  -4   1       24.23       24.22     19.25 o 
  -5  -4   1      205.10      152.05     21.75 o 
  -4  -4   1      391.48      395.36     28.00 o 
  -3  -4   1      148.46      132.51     13.83 o 
  -2  -4   1      414.30      457.57     13.22 o 
  -1  -4   1       32.97       42.35      5.92 o 
   0  -4   1      300.54      319.15     12.63 o 
   1  -4   1     1010.63      986.85     18.37 o 
   2  -4   1       60.58       89.88      9.79 o 
   3  -4   1       61.39       85.94      9.37 o 
   4  -4   1      641.83      651.09     21.16 o 
   5  -4   1       96.81       85.77     16.87 o 
   6  -4   1        1.33        0.01     13.90 o 
   7  -4   1       55.29       55.91     21.38 o 
  -6  -3   1        9.83       16.67     16.18 o 
  -5  -3   1       45.89       67.09     16.94 o 
  -4  -3   1       41.45       47.92     11.36 o 
  -3  -3   1      282.80      284.97     16.43 o 
  -2  -3   1     1253.39     1167.06     17.50 o 
  -1  -3   1       10.94        3.67      3.89 o 
   0  -3   1     1197.11     1134.24     25.92 o 
   1  -3   1     1403.07     1371.14     19.13 o 
   2  -3   1       41.36       61.60      8.12 o 
   3  -3   1     1273.03     1356.97     32.18 o 
   4  -3   1     1232.20     1241.79     27.49 o 
   5  -3   1       61.58       67.12     19.26 o 
   6  -3   1       13.50       15.75     15.04 o 
   7  -3   1       51.29       70.79     19.39 o 
  -6  -2   1     1254.64     1213.97     51.46 o 
  -5  -2   1     1921.73     1983.49     57.83 o 
  -4  -2   1      284.57      275.99     28.52 o 
  -3  -2   1      185.71      169.89     13.56 o 
  -2  -2   1      273.35      245.75     10.83 o 
  -1  -2   1      867.93      821.77     12.16 o 
   0  -2   1     7664.71     7238.34     84.45 o 
   1  -2   1     2453.37     2361.77     41.32 o 
   2  -2   1        7.84       17.88      6.48 o 
   3  -2   1      142.19      125.72      9.65 o 
   4  -2   1     1565.48     1573.35     26.69 o 
   5  -2   1      369.76      348.00     26.42 o 
   6  -2   1        5.85        9.14     13.12 o 
   7  -2   1       84.65       80.03     20.65 o 
  -6  -1   1        3.64        3.62     14.69 o 
  -5  -1   1       22.49       34.71     15.42 o 
  -4  -1   1       15.98       13.86     11.98 o 
  -3  -1   1        2.09        8.75      4.01 o 
  -2  -1   1      223.37      208.69     10.75 o 
  -1  -1   1        2.09       13.05      3.53 o 
   0  -1   1      412.70      427.19      9.99 o 
   1  -1   1       92.06      100.83     12.20 o 
   2  -1   1       55.05       63.79      6.97 o 
   3  -1   1      140.81      138.84      9.56 o 
   4  -1   1      193.34      224.76     11.28 o 
   5  -1   1       10.83       16.83     11.44 o 
   6  -1   1      286.29      331.81     48.16 o 
   7  -1   1      200.44      278.06     45.36 o 
  -6   0   1       63.26       39.70     18.08 o 
  -5   0   1      345.77      346.94     27.80 o 
  -4   0   1      446.08      471.99     26.47 o 
  -3   0   1      227.36      196.26     16.35 o 
  -2   0   1     1120.95     1119.16     13.02 o 
  -1   0   1      102.05      115.49     12.29 o 
   1   0   1     1330.16     1217.65     40.94 o 
   2   0   1       31.53       30.35      5.36 o 
   3   0   1     1115.44     1049.58     19.24 o 
   4   0   1      466.25      472.83     22.75 o 
   5   0   1      271.40      262.75     25.69 o 
   6   0   1      232.31      278.15     47.65 o 
  -7   1   1      301.50      368.10     37.27 o 
  -6   1   1     1108.19     1077.16     46.32 o 
  -5   1   1     3541.68     3465.01     87.95 o 
  -4   1   1     3056.56     2923.26     58.14 o 
  -3   1   1     2373.44     2328.20     28.48 o 
  -2   1   1     4286.07     4305.77     32.45 o 
  -1   1   1     6596.04     6408.58    138.66 o 
   0   1   1     6223.88     5865.14     43.91 o 
   1   1   1     3500.95     3527.74     35.05 o 
   2   1   1     5478.54     5287.00     46.07 o 
   3   1   1      344.91      345.93     15.94 o 
   4   1   1        2.43        3.58     11.31 o 
   5   1   1      704.57      689.13     35.15 o 
   6   1   1      569.91      555.12     39.57 o 
  -7   2   1       38.08       44.59     18.15 o 
  -6   2   1        1.17       16.91     15.89 o 
  -5   2   1       78.22      115.27     23.55 o 
  -4   2   1        3.56        2.87     10.35 o 
  -3   2   1     1596.35     1742.39     29.49 o 
  -2   2   1     2923.55     3248.33     33.35 o 
  -1   2   1      182.89      201.61     10.18 o 
   0   2   1     2015.65     1939.23     23.38 o 
   1   2   1     1205.90     1195.70     16.29 o 
   2   2   1     2499.43     2403.88     25.85 o 
   3   2   1       13.93       17.04      5.63 o 
   4   2   1       37.55       25.52     13.75 o 
   5   2   1      121.29      206.89     25.45 o 
   6   2   1        2.97        6.24     15.33 o 
  -7   3   1      174.72      196.79     59.23 o 
  -6   3   1       75.59       95.60     21.34 o 
  -5   3   1       11.45       10.22     12.20 o 
  -4   3   1       28.33       36.33      8.46 o 
  -3   3   1      575.80      667.04     17.91 o 
  -2   3   1      790.98      727.91     19.58 o 
  -1   3   1      485.31      490.00     13.78 o 
   0   3   1      738.55      629.47     14.72 o 
   1   3   1     1826.73     1830.30     22.93 o 
   2   3   1      480.76      432.64     12.23 o 
   3   3   1        3.27        2.45      6.18 o 
   4   3   1      262.81      260.52     43.92 o 
   5   3   1      128.40      138.86     20.83 o 
   6   3   1        5.52       -1.41     15.68 o 
  -7   4   1      569.14      593.54     53.72 o 
  -6   4   1      389.02      427.25     33.84 o 
  -5   4   1      652.28      633.59     31.95 o 
  -4   4   1      358.18      374.92     17.42 o 
  -3   4   1     1752.18     1747.32     44.40 o 
  -2   4   1     3923.99     3839.12     57.71 o 
  -1   4   1        2.46        6.64      5.19 o 
   0   4   1      806.13      785.90     18.22 o 
   1   4   1     4542.58     4616.87     42.06 o 
   2   4   1     1380.04     1330.84     22.11 o 
   3   4   1      254.55      229.36     14.82 o 
   4   4   1      329.12      308.53     18.28 o 
   5   4   1      176.33      220.70     25.10 o 
  -6   5   1      209.89      338.47     41.58 o 
  -5   5   1       62.01       63.77     21.39 o 
  -4   5   1      121.48      132.34     15.13 o 
  -3   5   1      172.64      216.08     16.52 o 
  -2   5   1      784.33      785.23     17.32 o 
  -1   5   1      122.38      114.45      9.93 o 
   0   5   1       52.07       65.39      8.94 o 
   1   5   1        3.05        9.81      6.21 o 
   2   5   1       19.77       15.56      7.89 o 
   3   5   1      133.58      149.59     14.19 o 
   4   5   1      533.89      508.39     36.31 o 
   5   5   1       76.03       77.65     20.72 o 
  -6   6   1        1.20       13.18     19.75 o 
  -5   6   1        5.49       -5.26     21.68 o 
  -4   6   1        0.94       -5.11      9.26 o 
  -3   6   1      139.03      149.96     15.78 o 
  -2   6   1      506.30      498.12     18.68 o 
  -1   6   1        9.48       13.56      8.28 o 
   0   6   1      132.66      157.46     12.92 o 
   1   6   1       47.83       49.92      8.20 o 
   2   6   1      176.73      173.61     15.45 o 
   3   6   1        6.98       20.65     13.05 o 
   4   6   1      305.18      285.43     26.00 o 
   5   6   1       30.26       19.56     18.31 o 
  -6   7   1      416.12      558.96     50.76 o 
  -5   7   1      652.14      587.07     66.16 o 
  -4   7   1     1018.15     1025.90     43.96 o 
  -3   7   1     1258.46     1111.46     34.94 o 
  -2   7   1     1950.26     1921.60     51.53 o 
  -1   7   1      954.71      893.00     32.59 o 
   0   7   1      778.45      818.34     24.72 o 
   1   7   1      649.49      655.43     23.74 o 
   2   7   1      540.17      520.65     43.03 o 
   3   7   1      543.98      485.30     31.50 o 
   4   7   1      118.94      129.83     22.75 o 
  -5   8   1      967.24     1128.73     59.87 o 
  -4   8   1      735.96      755.43     32.91 o 
  -3   8   1      289.75      288.64     23.32 o 
  -2   8   1      285.83      297.47     19.84 o 
  -1   8   1     1660.02     1700.55     39.41 o 
   0   8   1     1233.74     1184.52     33.76 o 
   1   8   1       10.67        8.92     10.69 o 
   2   8   1       47.22       59.91     18.13 o 
   3   8   1      160.22      111.50     26.31 o 
  -5   9   1        0.67        4.42     20.25 o 
  -4   9   1        5.94       11.95     15.88 o 
  -3   9   1       81.85       79.72     24.73 o 
  -2   9   1       44.18       28.74     13.92 o 
  -1   9   1       15.46       17.88     13.22 o 
   0   9   1       43.51       46.20     16.04 o 
   1   9   1       79.04      101.34     17.91 o 
   2   9   1      255.91      240.30     36.10 o 
   3   9   1       36.79       18.94     29.68 o 
  -4  10   1      159.59      164.89     40.63 o 
  -3  10   1       57.07       78.21     38.09 o 
  -2  10   1      582.69      552.18     42.45 o 
  -1  10   1      476.88      366.70    110.05 o 
   0  10   1       55.73       66.38     22.59 o 
   1  10   1      286.12      273.29     33.59 o 
   2  10   1      347.21      332.19     49.50 o 
  -3  11   1       73.33       38.10     37.34 o 
  -2  11   1      405.60      337.50     63.15 o 
  -1  11   1      136.28      153.53     46.57 o 
   0  11   1      113.01       84.48     25.45 o 
   0 -11   2        0.98        3.61     18.48 o 
   1 -11   2        5.52        5.65     16.79 o 
   2 -11   2        5.49       24.00     23.16 o 
   3 -11   2       32.56       18.86     30.41 o 
  -2 -10   2       55.20       51.69     28.89 o 
  -1 -10   2      117.82      158.15     38.25 o 
   0 -10   2      140.37      160.04     26.00 o 
   1 -10   2      441.62      445.28     34.57 o 
   2 -10   2      177.33      160.57     20.95 o 
   3 -10   2      110.03       58.90     40.63 o 
   4 -10   2      303.33      292.53     39.40 o 
  -3  -9   2      222.04      292.51     49.28 o 
  -2  -9   2      347.31      330.66     38.35 o 
  -1  -9   2        1.79       -7.17     12.30 o 
   0  -9   2       41.19       38.66     15.39 o 
   1  -9   2      500.89      443.10     26.94 o 
   2  -9   2      339.37      321.30     29.08 o 
   3  -9   2       82.76       83.03     21.11 o 
   4  -9   2        9.24       13.42     18.40 o 
   5  -9   2       35.07       11.19     21.04 o 
  -4  -8   2       63.12       18.72     28.54 o 
  -3  -8   2       66.83       54.36     28.43 o 
  -2  -8   2        3.16        2.60     20.01 o 
  -1  -8   2      189.41      224.81     20.49 o 
   0  -8   2      345.34      336.09     37.60 o 
   1  -8   2       12.35        0.59     10.63 o 
   2  -8   2       13.09       13.48      9.39 o 
   3  -8   2       59.74       77.53     18.40 o 
   4  -8   2       49.54       29.83     15.31 o 
   5  -8   2        6.77       10.10     15.68 o 
   6  -8   2       92.47       59.59     35.19 o 
  -4  -7   2      215.15      163.57     26.82 o 
  -3  -7   2      315.10      273.92     32.13 o 
  -2  -7   2       56.59       56.38     29.11 o 
  -1  -7   2      150.81      166.02     16.45 o 
   0  -7   2       47.97       52.32     13.15 o 
   1  -7   2      806.75      786.77     27.96 o 
   2  -7   2     1826.13     1861.67     51.14 o 
   3  -7   2      451.97      475.80     29.64 o 
   4  -7   2      187.24      228.45     24.82 o 
   5  -7   2      164.02      177.19     24.84 o 
   6  -7   2      181.52      192.45     50.20 o 
  -5  -6   2       14.26        7.78     13.83 o 
  -4  -6   2      211.57      185.29     19.58 o 
  -3  -6   2       25.48       31.76     12.28 o 
  -2  -6   2      479.59      497.16     18.33 o 
  -1  -6   2     1167.26     1183.51     23.42 o 
   0  -6   2      157.27      164.70     14.29 o 
   1  -6   2      588.44      562.72     21.97 o 
   2  -6   2     1973.43     1917.72     47.80 o 
   3  -6   2     1741.90     1737.89     47.74 o 
   4  -6   2      664.03      628.04     63.39 o 
   5  -6   2      535.37      472.94     31.97 o 
   6  -6   2      260.23      256.87     51.60 o 
  -5  -5   2      550.76      519.29     54.11 o 
  -4  -5   2      423.10      458.29     46.21 o 
  -3  -5   2       27.61       22.92     10.73 o 
  -2  -5   2      158.02      179.08     10.84 o 
  -1  -5   2      882.17      879.21     18.45 o 
   0  -5   2      653.69      673.61     16.96 o 
   1  -5   2        7.49       12.32      6.36 o 
   2  -5   2        8.58        9.59      6.98 o 
   3  -5   2       42.46       42.50     10.10 o 
   4  -5   2      290.04      325.34     33.33 o 
   5  -5   2      286.16      302.41     32.69 o 
   6  -5   2       82.66      136.06     32.25 o 
  -5  -4   2      308.87      308.96     36.67 o 
  -4  -4   2      249.33      265.77     19.48 o 
  -3  -4   2      213.25      195.20     22.86 o 
  -2  -4   2     1091.22     1078.80     18.42 o 
  -1  -4   2     1932.06     1933.20     22.42 o 
   0  -4   2      393.31      419.79     14.79 o 
   1  -4   2       40.77       45.29      6.71 o 
   2  -4   2     2509.28     2678.46     68.43 o 
   3  -4   2      870.19      888.30     19.37 o 
   4  -4   2      374.12      384.53     18.20 o 
   5  -4   2      176.51      216.03     17.29 o 
   6  -4   2      236.18      205.97     25.19 o 
  -6  -3   2       19.07       12.14     16.37 o 
  -5  -3   2      149.52      165.98     21.85 o 
  -4  -3   2      191.85      191.10     17.35 o 
  -3  -3   2        2.51        7.03      7.79 o 
  -2  -3   2      384.25      378.00     12.84 o 
  -1  -3   2     2217.32     2251.69     21.97 o 
   0  -3   2     1495.62     1496.98     25.83 o 
   1  -3   2     1462.90     1295.17     31.39 o 
   2  -3   2        4.18        4.47      5.18 o 
   3  -3   2      338.16      351.29     18.64 o 
   4  -3   2     1321.25     1305.01     26.04 o 
   5  -3   2      934.67      940.53     32.06 o 
   6  -3   2      745.83      702.90     50.01 o 
  -6  -2   2       64.07       82.42     21.26 o 
  -5  -2   2      498.24      474.52     50.72 o 
  -4  -2   2       76.03       63.55     11.92 o 
  -3  -2   2        2.41       -7.90      7.90 o 
  -2  -2   2      707.60      726.69     13.23 o 
  -1  -2   2     1095.15     1042.69     13.77 o 
   0  -2   2      617.84      577.19     16.64 o 
   1  -2   2       69.36       75.27     10.63 o 
   2  -2   2        9.38       10.28      5.04 o 
   3  -2   2        2.51       -4.35      4.68 o 
   4  -2   2      408.84      404.89     18.66 o 
   5  -2   2        1.92        3.98     10.06 o 
   6  -2   2       22.86       28.59     14.69 o 
  -6  -1   2      156.80      199.84     27.43 o 
  -5  -1   2       20.59       12.68     21.00 o 
  -4  -1   2      138.28      184.83     28.52 o 
  -3  -1   2     1363.48     1383.89     24.64 o 
  -2  -1   2       37.21       44.84      7.99 o 
  -1  -1   2       47.51       66.35      6.91 o 
   0  -1   2      591.78      539.42     13.61 o 
   1  -1   2       19.58       26.57      7.59 o 
   2  -1   2     2494.55     2408.08     28.73 o 
   3  -1   2      114.30      109.37      8.64 o 
   4  -1   2      293.40      305.11     16.15 o 
   5  -1   2        2.63       -4.59     10.45 o 
   6  -1   2       52.21       74.95     20.55 o 
  -6   0   2       22.00       12.62     17.53 o 
  -5   0   2       37.93       38.20     15.61 o 
  -4   0   2      658.63      608.51     28.17 o 
  -3   0   2       30.65       30.75      6.07 o 
  -2   0   2      245.55      258.50     16.55 o 
  -1   0   2     2806.39     2741.33     31.14 o 
   0   0   2     1911.01     1996.83     32.21 o 
   1   0   2     5557.60     5312.38     45.16 o 
   2   0   2     4152.81     4068.93     39.46 o 
   3   0   2      265.55      257.55     13.42 o 
   4   0   2      475.14      459.96     21.02 o 
   5   0   2     1498.08     1508.61     49.54 o 
   6   0   2      858.75      779.72    105.45 o 
  -6   1   2       26.63       42.41     18.18 o 
  -5   1   2       39.47       36.34     14.81 o 
  -4   1   2      924.07      927.02     33.65 o 
  -3   1   2      546.28      519.40     17.29 o 
  -2   1   2      898.08      849.34     11.38 o 
  -1   1   2      787.22      768.69     15.06 o 
   0   1   2       65.08       66.90      6.87 o 
   1   1   2      555.86      572.84     12.28 o 
   2   1   2     2424.23     2484.23     39.41 o 
   3   1   2     1321.28     1275.07     28.97 o 
   4   1   2       50.24       55.50     15.19 o 
   5   1   2       53.82       37.41     16.52 o 
   6   1   2       45.79       24.50     18.37 o 
  -7   2   2      552.32      508.90     40.55 o 
  -6   2   2      135.05      198.34     30.22 o 
  -5   2   2      489.49      467.43     37.59 o 
  -4   2   2     1283.19     1272.07     38.78 o 
  -3   2   2     1427.31     1522.71     25.26 o 
  -2   2   2      719.37      755.28     12.73 o 
  -1   2   2        3.62        0.93      5.41 o 
   0   2   2        1.77        7.96      5.26 o 
   1   2   2      505.20      492.12     11.86 o 
   2   2   2     1965.56     1914.34     23.45 o 
   3   2   2       63.93       86.75     10.61 o 
   4   2   2       21.99       11.68     11.37 o 
   5   2   2      290.39      321.04     26.28 o 
   6   2   2        1.80       10.16     15.84 o 
  -7   3   2       39.49       52.76     20.70 o 
  -6   3   2       20.25        6.01     14.76 o 
  -5   3   2      161.59      152.57     33.11 o 
  -4   3   2      641.20      675.62     23.71 o 
  -3   3   2      259.86      273.11     13.40 o 
  -2   3   2       81.46       72.92      6.34 o 
  -1   3   2     3630.16     3524.66     34.98 o 
   0   3   2     1116.89     1088.37     19.69 o 
   1   3   2       72.92       77.83      6.78 o 
   2   3   2      445.74      423.48     12.82 o 
   3   3   2      860.47      847.18     20.94 o 
   4   3   2     1611.00     1599.66     43.10 o 
   5   3   2      603.65      603.41     63.12 o 
   6   3   2      294.17      356.91     34.52 o 
  -6   4   2       28.54       18.28     20.14 o 
  -5   4   2       12.94        0.20     11.99 o 
  -4   4   2      134.72      146.11     14.35 o 
  -3   4   2      231.72      216.60     13.19 o 
  -2   4   2     1576.51     1563.76     23.89 o 
  -1   4   2      991.70     1020.53     24.58 o 
   0   4   2       45.06       35.05      5.78 o 
   1   4   2       76.10       87.00      8.00 o 
   2   4   2       44.72       40.68      8.83 o 
   3   4   2      358.44      371.81     16.04 o 
   4   4   2      199.30      218.01     22.59 o 
   5   4   2       10.32        2.38     15.43 o 
  -6   5   2       32.51       33.45     21.46 o 
  -5   5   2      312.26      332.83     36.15 o 
  -4   5   2      512.59      534.00     24.36 o 
  -3   5   2      142.43      159.10     15.42 o 
  -2   5   2       24.80       23.54      7.93 o 
  -1   5   2      347.15      344.72     15.23 o 
   0   5   2     1023.87     1022.46     18.30 o 
   1   5   2      106.85      123.22      9.73 o 
   2   5   2       61.37       52.30      9.21 o 
   3   5   2       43.96       41.15     11.97 o 
   4   5   2       84.33       93.33     17.10 o 
   5   5   2       65.60       53.83     20.78 o 
  -6   6   2      216.83      241.69     37.39 o 
  -5   6   2      103.48      130.26     30.50 o 
  -4   6   2        1.71       -8.74      8.74 o 
  -3   6   2        4.08       12.47      9.76 o 
  -2   6   2        7.57       11.79      8.65 o 
  -1   6   2     1369.57     1398.93     29.17 o 
   0   6   2     1333.77     1338.55     29.37 o 
   1   6   2       24.35       26.21      8.06 o 
   2   6   2      225.99      242.77     17.34 o 
   3   6   2      306.16      329.46     22.65 o 
   4   6   2      146.45      153.08     21.79 o 
  -6   7   2       13.75       35.72     23.95 o 
  -5   7   2        2.22       21.03     14.88 o 
  -4   7   2      294.46      277.68     22.51 o 
  -3   7   2       66.81       73.67     10.32 o 
  -2   7   2       19.59       15.21      9.78 o 
  -1   7   2      688.61      672.04     25.07 o 
   0   7   2      318.50      322.97     19.19 o 
   1   7   2      319.60      325.21     33.37 o 
   2   7   2      821.73      832.37     60.78 o 
   3   7   2      415.74      445.33     30.11 o 
   4   7   2       36.97       17.30     15.54 o 
  -5   8   2      291.83      294.42     41.95 o 
  -4   8   2      586.94      535.13     54.19 o 
  -3   8   2      203.03      212.05     15.97 o 
  -2   8   2       91.06       89.33     14.27 o 
  -1   8   2       67.24       76.61     14.44 o 
   0   8   2      179.66      226.57     18.44 o 
   1   8   2      126.96      140.02     17.43 o 
   2   8   2      101.63      120.27     18.38 o 
   3   8   2       38.76       25.37     22.79 o 
  -5   9   2      286.70      279.10     67.35 o 
  -4   9   2      181.22      182.52     32.56 o 
  -3   9   2       91.73      123.50     16.14 o 
  -2   9   2      101.72       98.14     15.78 o 
  -1   9   2      261.60      206.22     20.04 o 
   0   9   2      119.53       90.76     25.93 o 
   1   9   2       64.96       63.73     15.24 o 
   2   9   2      383.59      331.93     55.00 o 
  -4  10   2      182.73      190.72     56.78 o 
  -3  10   2      508.78      498.33     87.28 o 
  -2  10   2      124.54      113.91     29.37 o 
  -1  10   2       25.69       14.73     18.13 o 
   0  10   2       36.23       42.82     21.77 o 
   1  10   2      335.77      316.89     46.68 o 
  -2  11   2      164.41      144.21     26.72 o 
  -1  11   2       84.93       81.73     24.12 o 
   0  11   2       23.24       -5.62     33.52 o 
   0 -11   3       75.55       65.67     23.05 o 
   1 -11   3      135.20      143.08     33.98 o 
   2 -11   3       94.66       86.15     28.64 o 
   3 -11   3       51.71       10.52     22.00 o 
  -2 -10   3      204.71      291.49     41.48 o 
  -1 -10   3       18.01       30.23     28.78 o 
   0 -10   3      148.85       97.12     22.09 o 
   1 -10   3        2.01       -3.32     14.65 o 
   2 -10   3       79.11       86.09     25.98 o 
   3 -10   3        7.02       10.03     19.20 o 
   4 -10   3       84.94       86.40     26.84 o 
  -3  -9   3      434.36      598.71     77.58 o 
  -2  -9   3      145.10      180.36     34.85 o 
  -1  -9   3      299.55      309.81     36.75 o 
   0  -9   3      736.85      759.02     33.58 o 
   1  -9   3     1121.59     1136.44     39.03 o 
   2  -9   3     1220.99     1154.49     81.34 o 
   3  -9   3     1241.98     1342.49     52.12 o 
   4  -9   3      486.16      512.57     50.24 o 
   5  -9   3      450.37      492.42     47.61 o 
  -3  -8   3      329.86      400.69     50.41 o 
  -2  -8   3       89.88       96.26     26.11 o 
  -1  -8   3       98.89      112.55     18.48 o 
   0  -8   3      156.96      153.24     18.92 o 
   1  -8   3       81.23       60.43     14.71 o 
   2  -8   3       22.88       22.94     13.71 o 
   3  -8   3      916.72      918.33     40.65 o 
   4  -8   3       69.33       71.31     19.41 o 
   5  -8   3       10.68       12.47     23.04 o 
  -4  -7   3        2.48        3.37     18.35 o 
  -3  -7   3      111.94      111.19     22.87 o 
  -2  -7   3      273.92      302.69     48.75 o 
  -1  -7   3        5.25        8.73      9.81 o 
   0  -7   3       25.48       42.98     12.71 o 
   1  -7   3      967.10      945.17     29.90 o 
   2  -7   3      227.35      217.41     22.00 o 
   3  -7   3      250.66      228.93     23.06 o 
   4  -7   3      407.74      417.25     31.03 o 
   5  -7   3       51.21       88.28     20.35 o 
   6  -7   3       28.45       60.03     36.51 o 
  -5  -6   3       13.15       10.56     14.26 o 
  -4  -6   3      461.94      432.85     29.65 o 
  -3  -6   3      783.97      799.65     27.60 o 
  -2  -6   3     1024.48     1035.81     34.38 o 
  -1  -6   3     1763.94     1755.48     31.19 o 
   0  -6   3      423.73      422.18     19.48 o 
   1  -6   3      668.01      616.65     22.61 o 
   2  -6   3     2105.83     2105.57     50.33 o 
   3  -6   3     1353.79     1382.97     50.32 o 
   4  -6   3      626.88      594.43     32.32 o 
   5  -6   3      263.21      297.48     27.87 o 
   6  -6   3      650.77      451.95     59.85 o 
  -5  -5   3      547.01      576.99     49.24 o 
  -4  -5   3      228.86      245.81     20.18 o 
  -3  -5   3      257.80      284.32     27.16 o 
  -2  -5   3     2972.92     2947.71     36.52 o 
  -1  -5   3     3801.40     3882.82     35.54 o 
   0  -5   3     2112.13     2141.44     29.58 o 
   1  -5   3     1231.05     1254.74     23.48 o 
   2  -5   3      524.26      503.12     23.71 o 
   3  -5   3     1606.55     1553.21     48.68 o 
   4  -5   3     1538.96     1482.08     37.37 o 
   5  -5   3      417.25      442.15     20.91 o 
   6  -5   3       47.20       37.21     29.31 o 
  -5  -4   3       74.87       67.99     14.69 o 
  -4  -4   3       22.62       24.78     11.56 o 
  -3  -4   3       11.60        6.70      8.72 o 
  -2  -4   3      128.57      133.13      8.49 o 
  -1  -4   3      211.95      238.56      9.42 o 
   0  -4   3      981.00     1024.27     18.93 o 
   1  -4   3      456.76      491.85     13.83 o 
   2  -4   3        1.72        0.84      4.33 o 
   3  -4   3      160.25      164.85     10.76 o 
   4  -4   3      327.08      339.02     15.64 o 
   5  -4   3       31.14       24.23      7.95 o 
   6  -4   3       10.23       13.64     11.95 o 
  -6  -3   3      324.45      314.74     29.76 o 
  -5  -3   3        6.43       17.35     15.06 o 
  -4  -3   3       12.87        9.99     10.64 o 
  -3  -3   3     1257.39     1184.37     30.45 o 
  -2  -3   3      693.93      738.16     13.92 o 
  -1  -3   3       44.42       54.34      5.30 o 
   0  -3   3      916.60      851.45     20.31 o 
   1  -3   3     1968.93     1918.76     43.67 o 
   2  -3   3     1303.73     1310.37     19.40 o 
   3  -3   3     1309.90     1353.62     20.78 o 
   4  -3   3     2030.19     2032.88     28.87 o 
   5  -3   3      765.24      751.03     25.69 o 
   6  -3   3      397.03      376.91     27.05 o 
  -6  -2   3      609.01      742.09     52.41 o 
  -5  -2   3      673.86      664.19     35.68 o 
  -4  -2   3     1453.61     1374.28     38.21 o 
  -3  -2   3     1012.03      965.65     30.61 o 
  -2  -2   3       30.09       26.85      7.79 o 
  -1  -2   3      850.91      816.36     12.98 o 
   0  -2   3     8524.75     8256.06     83.64 o 
   1  -2   3     3864.52     3793.42     86.22 o 
   2  -2   3       96.47       84.37      7.15 o 
   3  -2   3     2210.04     2191.62     27.88 o 
   4  -2   3     2155.39     2040.36     30.56 o 
   5  -2   3      714.04      723.32     29.51 o 
   6  -2   3      980.05      949.20     42.90 o 
  -6  -1   3        0.94      -10.36     14.04 o 
  -5  -1   3       50.95       32.25     18.15 o 
  -4  -1   3      142.22      159.35     18.59 o 
  -3  -1   3      992.99      963.67     25.49 o 
  -2  -1   3      813.91      884.65     13.86 o 
  -1  -1   3     8089.90     8506.17     78.77 o 
   0  -1   3        4.36        2.94      5.99 o 
   1  -1   3       17.31       27.51      6.14 o 
   2  -1   3      397.95      411.73     12.32 o 
   3  -1   3      357.86      346.83     12.45 o 
   4  -1   3     1382.59     1332.00     26.90 o 
   5  -1   3      209.86      221.89     20.91 o 
   6  -1   3       16.86       13.04     16.49 o 
  -6   0   3        6.33        9.08     15.46 o 
  -5   0   3       29.88       15.25     14.11 o 
  -4   0   3       64.40       63.73     14.81 o 
  -3   0   3      515.47      519.97     16.13 o 
  -2   0   3        1.53        1.17      3.80 o 
  -1   0   3     1321.00     1413.50     20.23 o 
   0   0   3      506.46      485.58     13.82 o 
   1   0   3     3538.23     3808.86     28.65 o 
   2   0   3      101.58      138.32      8.87 o 
   3   0   3      529.02      503.24     19.72 o 
   4   0   3      337.91      326.77     20.21 o 
   5   0   3       52.48       60.31     17.77 o 
   6   0   3        2.06        5.36     16.53 o 
  -6   1   3      263.21      288.81     29.86 o 
  -5   1   3      637.64      643.26     39.81 o 
  -4   1   3     3103.59     3014.90     60.78 o 
  -3   1   3     2744.67     2777.91     28.86 o 
  -2   1   3     1595.82     1440.80     17.66 o 
  -1   1   3     4210.54     4062.32     34.28 o 
   0   1   3     4970.78     5052.97     39.64 o 
   1   1   3     7446.27     7326.94     62.36 o 
   2   1   3     3584.45     3486.92     37.03 o 
   3   1   3     1455.26     1427.87     32.43 o 
   4   1   3     1164.95     1074.53     39.12 o 
   5   1   3      368.95      444.20     33.89 o 
   6   1   3      544.13      567.32     41.44 o 
  -6   2   3       21.98       12.23     20.36 o 
  -5   2   3       43.15       49.97     15.53 o 
  -4   2   3       77.26       87.31     15.77 o 
  -3   2   3      168.83      180.28      8.33 o 
  -2   2   3     2973.74     2981.87     31.35 o 
  -1   2   3      879.85      961.43     17.01 o 
   0   2   3       19.57       26.31      5.98 o 
   1   2   3      212.40      212.29     10.63 o 
   2   2   3      171.59      172.96      8.99 o 
   3   2   3      333.77      338.18     17.41 o 
   4   2   3        9.08        9.07     11.86 o 
   5   2   3      121.67      120.33     19.86 o 
   6   2   3        1.98      -11.97     17.40 o 
  -6   3   3      100.05      112.12     25.70 o 
  -5   3   3       70.50       78.71     17.52 o 
  -4   3   3      415.26      421.19     25.36 o 
  -3   3   3       28.67       30.88      5.69 o 
  -2   3   3      466.66      470.44     12.77 o 
  -1   3   3      396.43      444.24     12.15 o 
   0   3   3     1040.90     1103.54     17.36 o 
   1   3   3       57.19       68.56      7.20 o 
   2   3   3      119.46      129.71     10.01 o 
   3   3   3      449.76      421.89     15.44 o 
   4   3   3      738.34      690.95     30.46 o 
   5   3   3       35.66       27.62     15.57 o 
   6   3   3       76.45       78.74     22.29 o 
  -6   4   3      646.44      580.34     88.28 o 
  -5   4   3      720.41      729.04     40.36 o 
  -4   4   3      530.97      486.20     28.56 o 
  -3   4   3     1585.91     1590.16     27.56 o 
  -2   4   3     1179.38     1161.04     20.48 o 
  -1   4   3      874.10      814.26     17.20 o 
   0   4   3     1822.42     1667.57     23.02 o 
   1   4   3     4391.09     4269.69     40.24 o 
   2   4   3     3649.57     3617.09     41.65 o 
   3   4   3     1818.34     1802.99     33.28 o 
   4   4   3      958.21     1006.79     34.00 o 
   5   4   3      572.76      539.51     57.35 o 
  -6   5   3      699.56      635.02     52.48 o 
  -5   5   3       82.36       74.07     23.83 o 
  -4   5   3        4.95       12.88     11.75 o 
  -3   5   3      195.35      226.06     14.04 o 
  -2   5   3      383.74      406.95     18.27 o 
  -1   5   3      147.35      134.38     10.23 o 
   0   5   3      516.84      494.52     19.06 o 
   1   5   3       59.50       66.28      8.89 o 
   2   5   3      249.60      255.96     15.00 o 
   3   5   3      109.90      109.82     12.32 o 
   4   5   3      295.04      285.47     22.68 o 
   5   5   3       33.12       28.87     18.44 o 
  -6   6   3       17.10       10.80     20.81 o 
  -5   6   3       10.32        6.55     21.63 o 
  -4   6   3       61.40       52.52     13.78 o 
  -3   6   3       11.93        9.33      8.69 o 
  -2   6   3      107.46      102.55     13.12 o 
  -1   6   3      550.89      534.89     19.95 o 
   0   6   3       44.31       45.79     10.69 o 
   1   6   3      281.14      276.03     15.80 o 
   2   6   3      337.11      289.31     20.35 o 
   3   6   3       90.40      110.29     15.44 o 
   4   6   3      123.71      143.93     19.83 o 
  -6   7   3      122.18      133.21     36.20 o 
  -5   7   3       64.12       71.76     24.20 o 
  -4   7   3      635.40      538.52     57.49 o 
  -3   7   3     1733.33     1694.23     35.84 o 
  -2   7   3      168.95      164.27     16.53 o 
  -1   7   3      130.82      142.14     17.05 o 
   0   7   3      936.79      947.03     27.95 o 
   1   7   3     1237.33     1252.86     32.83 o 
   2   7   3      861.55      900.72     32.50 o 
   3   7   3      198.42      215.90     37.30 o 
   4   7   3      122.04       97.80     19.25 o 
  -5   8   3      191.05      195.43     26.91 o 
  -4   8   3      369.34      381.40     27.80 o 
  -3   8   3      393.87      398.17     21.79 o 
  -2   8   3      744.00      712.73     28.12 o 
  -1   8   3     1062.81      987.93     32.64 o 
   0   8   3      647.18      568.81     46.91 o 
   1   8   3      537.24      544.87     37.21 o 
   2   8   3       65.47       50.36     16.30 o 
   3   8   3       37.26       23.53     23.63 o 
  -5   9   3        3.37        6.53     17.17 o 
  -4   9   3       42.40        6.31     17.42 o 
  -3   9   3       30.83       38.24     13.50 o 
  -2   9   3        2.93       11.78     12.32 o 
  -1   9   3      127.29      130.14     20.59 o 
   0   9   3       20.52       14.23     15.69 o 
   1   9   3        3.14        7.36     14.34 o 
   2   9   3        4.01       13.30     17.10 o 
  -4  10   3       33.06       38.83     24.59 o 
  -3  10   3      205.20      209.19     26.78 o 
  -2  10   3      205.93      160.10     39.80 o 
  -1  10   3       90.80      111.33     46.33 o 
   0  10   3      363.51      390.17     31.84 o 
   1  10   3      587.09      649.00     65.81 o 
   0 -11   4     1203.77     1172.77     62.83 o 
   1 -11   4      994.53      993.73     44.11 o 
   2 -11   4      123.61      172.41     36.64 o 
   3 -11   4      254.01      263.44     40.80 o 
  -2 -10   4      158.59      152.63     43.59 o 
  -1 -10   4       20.52       18.07     27.46 o 
   0 -10   4       47.40       60.70     20.48 o 
   1 -10   4       19.88       16.11     16.79 o 
   2 -10   4        3.86        5.86     17.90 o 
   3 -10   4      155.92      116.07     28.97 o 
   4 -10   4       41.31       46.50     25.18 o 
  -3  -9   4       10.98        6.17     31.46 o 
  -2  -9   4       22.89       28.62     26.21 o 
  -1  -9   4        4.95        4.37     18.37 o 
   0  -9   4        5.15       17.20     14.23 o 
   1  -9   4       32.75       11.54     12.57 o 
   2  -9   4      467.99      392.85     32.19 o 
   3  -9   4      137.46      143.63     44.84 o 
   4  -9   4       17.55        5.78     17.46 o 
   5  -9   4       14.34       20.71     30.45 o 
  -3  -8   4      316.53      336.01     61.87 o 
  -2  -8   4      876.15      858.23     64.73 o 
  -1  -8   4     1238.59     1278.78     59.75 o 
   0  -8   4      987.44     1013.07     35.10 o 
   1  -8   4     1636.66     1656.47     41.61 o 
   2  -8   4      994.28      993.24     41.20 o 
   3  -8   4      451.02      459.96     39.77 o 
   4  -8   4      695.75      636.58     76.10 o 
   5  -8   4      619.00      771.48     81.26 o 
  -4  -7   4       10.95       26.08     20.20 o 
  -3  -7   4        1.32       -1.01     16.78 o 
  -2  -7   4      692.40      739.52     41.69 o 
  -1  -7   4      177.86      187.75     17.47 o 
   0  -7   4      164.24      165.83     17.53 o 
   1  -7   4       62.02       63.32     13.12 o 
   2  -7   4      157.46      172.22     20.62 o 
   3  -7   4      436.27      407.94     28.76 o 
   4  -7   4      190.14      193.65     27.56 o 
   5  -7   4       24.42       33.33     16.24 o 
  -5  -6   4        5.90        1.93     39.40 o 
  -4  -6   4      121.14      120.03     24.60 o 
  -3  -6   4       43.46       28.45     16.67 o 
  -2  -6   4      240.62      240.67     22.22 o 
  -1  -6   4     1176.58     1212.41     26.70 o 
   0  -6   4      285.31      306.71     20.08 o 
   1  -6   4      294.81      288.75     18.26 o 
   2  -6   4        8.14        9.16     10.19 o 
   3  -6   4      704.45      677.35     31.45 o 
   4  -6   4        2.99       -0.27     11.09 o 
   5  -6   4      168.78      175.54     20.70 o 
  -5  -5   4      582.78      640.82     34.54 o 
  -4  -5   4      307.70      327.96     31.06 o 
  -3  -5   4      510.24      513.65     22.21 o 
  -2  -5   4     2123.66     2110.56     33.97 o 
  -1  -5   4     2147.66     2137.52     32.61 o 
   0  -5   4     1090.64     1102.00     22.27 o 
   1  -5   4     1764.13     1697.42     27.26 o 
   2  -5   4      127.40      134.94     12.47 o 
   3  -5   4      213.05      218.57     19.77 o 
   4  -5   4     2502.86     2493.91     80.26 o 
   5  -5   4     1003.17     1031.00     36.02 o 
  -5  -4   4      508.43      454.08     24.88 o 
  -4  -4   4      631.51      589.87     33.04 o 
  -3  -4   4     1587.53     1559.26     33.81 o 
  -2  -4   4     2522.66     2504.51     31.54 o 
  -1  -4   4      324.51      308.11     10.42 o 
   0  -4   4     1428.12     1400.01     24.86 o 
   1  -4   4     2047.32     2111.62     30.15 o 
   2  -4   4        2.41        3.30      5.34 o 
   3  -4   4      459.48      476.21     13.83 o 
   4  -4   4      983.06      977.88     21.15 o 
   5  -4   4       82.41       76.95     10.38 o 
   6  -4   4       23.64       12.17     13.93 o 
  -6  -3   4      144.97      151.17     23.45 o 
  -5  -3   4        9.31       -4.96     11.26 o 
  -4  -3   4       16.89       20.05     11.22 o 
  -3  -3   4       52.45       48.87     13.36 o 
  -2  -3   4      501.17      542.18     13.84 o 
  -1  -3   4     1200.70     1240.58     18.76 o 
   0  -3   4     1089.82     1265.94     22.84 o 
   1  -3   4     1748.68     1862.63     22.54 o 
   2  -3   4        5.21        7.79      4.58 o 
   3  -3   4      370.43      381.86     12.68 o 
   4  -3   4      363.96      395.56     20.69 o 
   5  -3   4       18.64       18.85      8.19 o 
   6  -3   4      153.62      169.47     21.64 o 
  -6  -2   4      287.81      303.82     31.34 o 
  -5  -2   4       42.17       50.49     13.16 o 
  -4  -2   4       76.04       88.81     23.39 o 
  -3  -2   4      517.66      493.55     23.77 o 
  -2  -2   4     1231.89     1257.17     19.17 o 
  -1  -2   4     6534.54     6702.20     46.09 o 
   0  -2   4     4206.89     4347.17     42.05 o 
   1  -2   4      250.50      225.82      9.62 o 
   2  -2   4      490.58      468.13     13.42 o 
   3  -2   4     2110.79     2140.40     28.66 o 
   4  -2   4     2319.93     2278.39     33.38 o 
   5  -2   4      277.52      283.82     19.96 o 
   6  -2   4       23.81        6.65     14.40 o 
  -6  -1   4      149.23      180.52     32.77 o 
  -5  -1   4      686.44      635.74     40.70 o 
  -4  -1   4     2136.96     2076.24     41.74 o 
  -3  -1   4     1145.73     1094.96     28.49 o 
  -2  -1   4     1610.56     1573.27     23.38 o 
  -1  -1   4      829.28      767.04     19.49 o 
   0  -1   4       49.81       55.65     10.00 o 
   1  -1   4     4277.49     4265.78     34.29 o 
   2  -1   4     5546.02     5406.31     53.12 o 
   3  -1   4     1464.22     1376.99     23.38 o 
   4  -1   4       67.62       81.17     10.96 o 
   5  -1   4       79.58       86.30     18.78 o 
   6  -1   4      328.73      342.42     52.90 o 
  -6   0   4      216.75      188.73     26.35 o 
  -5   0   4        5.21        8.94     13.44 o 
  -4   0   4       90.90       95.18     13.34 o 
  -3   0   4      927.65      928.71     25.51 o 
  -2   0   4      391.55      450.04     11.21 o 
  -1   0   4      796.39      879.08     18.20 o 
   0   0   4     1233.44     1301.21     21.49 o 
   1   0   4      164.66      194.15      9.38 o 
   2   0   4       26.33       25.64      7.41 o 
   3   0   4       12.99       11.55      8.18 o 
   4   0   4      159.43      172.67     15.46 o 
   5   0   4        0.93       10.16     12.62 o 
   6   0   4        2.44        7.56     14.58 o 
  -6   1   4      217.53      211.16     27.30 o 
  -5   1   4      155.10      184.36     39.92 o 
  -4   1   4      533.49      532.66     19.73 o 
  -3   1   4      142.81      151.59     12.08 o 
  -2   1   4     3186.64     3164.40     30.80 o 
  -1   1   4     2945.33     3013.41     31.79 o 
   0   1   4     1491.32     1575.96     24.89 o 
   1   1   4      775.29      822.80     22.07 o 
   2   1   4      569.23      544.58     17.58 o 
   3   1   4      329.58      328.46     16.11 o 
   4   1   4     1087.04     1040.39     27.21 o 
   5   1   4      645.22      657.80     32.61 o 
   6   1   4       10.16       16.55     14.86 o 
  -6   2   4      496.57      446.71     34.72 o 
  -5   2   4     1711.95     1615.95     61.61 o 
  -4   2   4     3538.62     3416.24     51.42 o 
  -3   2   4     3704.94     3720.06     38.99 o 
  -2   2   4     3651.93     3625.52     35.08 o 
  -1   2   4      641.95      567.94     13.67 o 
   0   2   4       84.25       75.82      8.04 o 
   1   2   4     6685.65     6551.53     51.34 o 
   2   2   4     3170.57     3139.28     48.90 o 
   3   2   4      185.79      207.30     14.44 o 
   4   2   4      432.46      468.53     24.84 o 
   5   2   4      286.09      312.88     24.30 o 
   6   2   4      373.67      337.12     28.23 o 
  -6   3   4      320.12      309.82     31.01 o 
  -5   3   4      263.23      288.65     63.73 o 
  -4   3   4      260.17      242.74     22.36 o 
  -3   3   4       98.88      101.11     10.95 o 
  -2   3   4     1896.15     1949.73     26.61 o 
  -1   3   4      529.86      524.61     14.17 o 
   0   3   4       65.54       68.13      8.17 o 
   1   3   4       66.70       54.82      7.53 o 
   2   3   4      542.25      519.80     19.19 o 
   3   3   4       84.45       78.53     12.88 o 
   4   3   4      148.24      162.58     18.48 o 
   5   3   4       93.46       69.89     17.09 o 
  -6   4   4        0.97       -9.48     17.01 o 
  -5   4   4        5.36        8.40     13.42 o 
  -4   4   4       61.86       86.00     16.46 o 
  -3   4   4      123.50      137.80     11.20 o 
  -2   4   4      321.97      306.91     17.19 o 
  -1   4   4      319.67      322.58     13.36 o 
   0   4   4      912.08      903.28     23.61 o 
   1   4   4      148.28      153.85     10.75 o 
   2   4   4       18.10        5.89      7.63 o 
   3   4   4       83.66       87.74     12.38 o 
   4   4   4      176.84      151.99     25.27 o 
   5   4   4      156.81      185.05     25.94 o 
  -6   5   4      336.20      398.89     45.43 o 
  -5   5   4      627.49      696.37     50.83 o 
  -4   5   4     2380.80     2385.05     62.64 o 
  -3   5   4     3384.47     3373.12     60.93 o 
  -2   5   4      713.35      707.77     19.98 o 
  -1   5   4      632.28      618.98     17.98 o 
   0   5   4     2465.27     2407.83     34.83 o 
   1   5   4     5114.07     5056.15     49.09 o 
   2   5   4     2586.02     2523.65     42.83 o 
   3   5   4      329.89      342.33     20.08 o 
   4   5   4      297.79      270.00     26.68 o 
   5   5   4      274.38      310.83     45.17 o 
  -6   6   4      160.99      110.33     30.03 o 
  -5   6   4      114.63      107.29     26.82 o 
  -4   6   4       14.00       13.30     13.43 o 
  -3   6   4      359.05      345.07     19.06 o 
  -2   6   4        1.49        1.06      9.27 o 
  -1   6   4      857.41      823.74     24.91 o 
   0   6   4      321.12      319.16     24.16 o 
   1   6   4       13.96       13.41      8.55 o 
   2   6   4       56.86       61.97     11.34 o 
   3   6   4       67.38       63.59     13.05 o 
   4   6   4      100.82       97.34     17.94 o 
  -5   7   4      140.98      127.82     37.25 o 
  -4   7   4        0.90        0.60     13.42 o 
  -3   7   4       12.10       15.83     10.66 o 
  -2   7   4      261.73      218.03     18.61 o 
  -1   7   4      722.89      698.65     27.90 o 
   0   7   4      273.23      296.69     20.44 o 
   1   7   4        0.95       -2.17     11.03 o 
   2   7   4       92.97      115.82     18.29 o 
   3   7   4        1.28       10.81     18.89 o 
  -5   8   4      771.44      695.42    106.36 o 
  -4   8   4     1016.21      985.85     39.51 o 
  -3   8   4      421.90      433.77     27.70 o 
  -2   8   4      445.18      479.64     48.53 o 
  -1   8   4      927.99      991.79     34.11 o 
   0   8   4      232.85      243.99     20.36 o 
   1   8   4      354.06      431.15     55.53 o 
   2   8   4     1038.43     1084.04     42.86 o 
   3   8   4      298.49      243.07     34.81 o 
  -4   9   4      131.99      131.37     30.86 o 
  -3   9   4       23.41       23.84     14.50 o 
  -2   9   4      691.39      603.30     41.61 o 
  -1   9   4      805.30      768.99     37.19 o 
   0   9   4       35.05       53.05     17.67 o 
   1   9   4       27.83       34.49     17.97 o 
   2   9   4        2.45       -0.01     17.75 o 
  -3  10   4        4.15        7.49     15.14 o 
  -2  10   4       62.94       35.29     17.12 o 
  -1  10   4      133.51      138.36     23.44 o 
   0  10   4      250.25      283.92     39.94 o 
   0 -11   5        1.60       -9.26     17.67 o 
   1 -11   5      204.69      206.14     42.26 o 
   2 -11   5      500.22      450.83     83.81 o 
  -1 -10   5      374.11      278.55     57.79 o 
   0 -10   5      203.23      180.56     26.27 o 
   1 -10   5      118.40      139.87     23.36 o 
   2 -10   5       98.68      113.77     28.75 o 
   3 -10   5      111.71      119.35     45.37 o 
   4 -10   5       35.90       45.72     36.07 o 
  -2  -9   5      154.49      122.74     75.52 o 
  -1  -9   5       51.10       52.27     29.30 o 
   0  -9   5       18.87       21.88     14.01 o 
   1  -9   5       14.75       24.84     14.49 o 
   2  -9   5      463.33      478.55     34.68 o 
   3  -9   5      403.59      387.45     60.82 o 
   4  -9   5      133.48      184.91     48.53 o 
   5  -9   5      483.82      459.50     69.77 o 
  -3  -8   5      143.50      159.24     80.91 o 
  -2  -8   5      135.28      135.92     29.28 o 
  -1  -8   5      221.17      228.79     40.77 o 
   0  -8   5        2.39        8.75     11.68 o 
   1  -8   5       97.90       93.20     15.66 o 
   2  -8   5      663.56      703.41     35.45 o 
   3  -8   5       56.76       54.03     22.69 o 
   4  -8   5       90.02      111.45     37.21 o 
   5  -8   5      235.37      254.24     54.59 o 
  -4  -7   5      390.34      451.97     53.24 o 
  -3  -7   5       21.31       12.46     17.25 o 
  -2  -7   5      240.98      257.12     31.42 o 
  -1  -7   5     1283.04     1330.36     38.59 o 
   0  -7   5      703.50      714.99     28.32 o 
   1  -7   5      250.23      280.37     24.12 o 
   2  -7   5       17.53       22.36     12.61 o 
   3  -7   5       30.08       18.78     16.87 o 
   4  -7   5      163.86      197.38     33.00 o 
   5  -7   5       95.24       98.31     27.43 o 
  -4  -6   5        4.71       22.47     18.09 o 
  -3  -6   5       58.45       71.02     28.74 o 
  -2  -6   5      405.97      376.70     33.44 o 
  -1  -6   5       50.19       47.69     10.20 o 
   0  -6   5       24.89       54.53     12.34 o 
   1  -6   5      225.42      241.29     17.21 o 
   2  -6   5      259.28      277.70     21.98 o 
   3  -6   5      173.61      180.99     26.99 o 
   4  -6   5       88.70       68.42     17.71 o 
   5  -6   5      174.87      186.53     25.99 o 
  -5  -5   5       38.24       24.15     19.17 o 
  -4  -5   5       28.04       31.71     19.89 o 
  -3  -5   5       36.88       52.87     17.86 o 
  -2  -5   5      309.31      292.78     22.14 o 
  -1  -5   5      221.20      203.74     13.22 o 
   0  -5   5     1107.03     1137.47     25.47 o 
   1  -5   5      212.54      245.76     15.55 o 
   2  -5   5      127.55      155.44     13.72 o 
   3  -5   5      204.61      217.71     21.97 o 
   4  -5   5      273.90      273.20     45.99 o 
   5  -5   5      136.09      172.59     23.82 o 
  -5  -4   5      413.78      423.62     36.35 o 
  -4  -4   5      419.32      424.34     32.81 o 
  -3  -4   5      175.05      204.53     16.23 o 
  -2  -4   5      226.38      228.03     15.76 o 
  -1  -4   5     1131.72     1108.71     20.69 o 
   0  -4   5      766.74      748.05     18.28 o 
   1  -4   5      541.83      584.10     15.70 o 
   2  -4   5      468.86      430.88     25.45 o 
   3  -4   5      217.18      249.24     16.01 o 
   4  -4   5       72.15       73.18     12.57 o 
   5  -4   5       21.02       34.69     12.24 o 
   6  -4   5      127.29      114.77     28.70 o 
  -5  -3   5      201.17      206.67     26.52 o 
  -4  -3   5      954.90      925.45     45.54 o 
  -3  -3   5      570.27      546.09     26.55 o 
  -2  -3   5      341.92      358.42     19.57 o 
  -1  -3   5      319.33      320.46     12.33 o 
   0  -3   5      189.14      209.94     11.39 o 
   1  -3   5      110.58      145.84     15.45 o 
   2  -3   5     1247.81     1240.78     26.00 o 
   3  -3   5     1960.24     1973.41     31.06 o 
   4  -3   5       51.38       42.77      9.28 o 
   5  -3   5      100.21      105.41     12.92 o 
   6  -3   5      644.30      639.63     46.36 o 
  -6  -2   5        1.69      -10.31     13.92 o 
  -5  -2   5      100.84       74.27     17.43 o 
  -4  -2   5       99.95      107.10     18.06 o 
  -3  -2   5      122.29      134.86     17.23 o 
  -2  -2   5        3.42        2.56      5.01 o 
  -1  -2   5      329.25      297.01     16.70 o 
   0  -2   5      370.77      410.27     12.33 o 
   1  -2   5       16.46       25.83      5.41 o 
   2  -2   5     1816.08     1778.64     29.90 o 
   3  -2   5      773.72      729.16     19.89 o 
   4  -2   5       26.04       32.88      9.53 o 
   5  -2   5      737.60      759.12     25.64 o 
   6  -2   5      513.57      458.10     50.78 o 
  -6  -1   5      212.24      335.67     55.64 o 
  -5  -1   5       87.80       86.14     15.98 o 
  -4  -1   5      589.44      563.65     42.98 o 
  -3  -1   5      872.76      840.72     26.44 o 
  -2  -1   5     1432.40     1435.38     23.60 o 
  -1  -1   5     3612.92     3874.19     42.49 o 
   0  -1   5        2.04        2.23      5.07 o 
   1  -1   5        2.43       22.55      5.68 o 
   2  -1   5     2071.01     2028.51     32.78 o 
   3  -1   5      121.37      143.02     11.73 o 
   4  -1   5        6.45       14.52      8.79 o 
   5  -1   5       82.75      104.03     18.70 o 
   6  -1   5       81.01       52.25     18.45 o 
  -6   0   5       65.05       40.37     18.22 o 
  -5   0   5       96.92       81.01     25.96 o 
  -4   0   5      836.12      825.59     27.43 o 
  -3   0   5      627.02      654.33     23.22 o 
  -2   0   5     1335.72     1420.25     23.60 o 
  -1   0   5      827.75      834.11     19.64 o 
   0   0   5        2.98        1.78      5.95 o 
   1   0   5      752.50      776.27     16.82 o 
   2   0   5      531.20      508.86     20.54 o 
   3   0   5       15.56       32.99      8.70 o 
   4   0   5       95.28      124.78     15.06 o 
   5   0   5       90.37       97.86     18.74 o 
   6   0   5        6.35       12.39     16.55 o 
  -6   1   5       43.92       55.63     19.39 o 
  -5   1   5        1.16       12.21     13.37 o 
  -4   1   5      142.01      146.53     15.79 o 
  -3   1   5      224.03      283.31     18.27 o 
  -2   1   5      128.49      167.58     13.57 o 
  -1   1   5      243.31      259.05     13.45 o 
   0   1   5      193.75      244.68     17.44 o 
   1   1   5      101.50      103.60      9.56 o 
   2   1   5      227.78      218.51     13.28 o 
   3   1   5      275.37      294.03     17.91 o 
   4   1   5       96.13      112.86     13.79 o 
   5   1   5      242.65      285.48     27.56 o 
   6   1   5       79.53       77.54     21.09 o 
  -6   2   5      124.19      148.59     24.67 o 
  -5   2   5        5.03       -1.98     12.88 o 
  -4   2   5       12.41       14.21      9.94 o 
  -3   2   5      373.32      389.17     18.07 o 
  -2   2   5       41.09       51.89      7.29 o 
  -1   2   5      361.23      350.90     12.35 o 
   0   2   5     1624.71     1534.89     26.24 o 
   1   2   5      473.29      455.22     15.27 o 
   2   2   5       59.98       70.23     11.04 o 
   3   2   5       22.90       35.76     11.21 o 
   4   2   5      357.53      365.44     22.35 o 
   5   2   5      123.10      143.51     23.29 o 
  -6   3   5      442.71      441.48     53.80 o 
  -5   3   5      631.18      665.00     35.21 o 
  -4   3   5     1556.07     1604.17     35.50 o 
  -3   3   5      654.61      675.91     19.10 o 
  -2   3   5       41.09       43.88      7.70 o 
  -1   3   5      596.99      588.55     15.99 o 
   0   3   5     1109.70     1103.61     21.61 o 
   1   3   5      408.70      410.28     14.50 o 
   2   3   5      199.37      224.66     14.81 o 
   3   3   5      448.34      442.59     16.44 o 
   4   3   5      225.51      268.62     24.94 o 
   5   3   5        7.29        3.15     17.67 o 
  -6   4   5       66.28       56.51     24.52 o 
  -5   4   5       36.52       36.54     16.02 o 
  -4   4   5      148.41      182.10     15.87 o 
  -3   4   5       20.04       14.69      8.03 o 
  -2   4   5       28.99       24.00      7.84 o 
  -1   4   5      179.30      191.21     12.28 o 
   0   4   5     1263.89     1243.33     24.73 o 
   1   4   5       72.31       65.31      9.96 o 
   2   4   5       16.03       28.72     10.41 o 
   3   4   5      721.17      708.18     23.08 o 
   4   4   5      252.69      269.48     26.44 o 
   5   4   5      206.61      249.69     39.31 o 
  -6   5   5        1.92       20.40     22.59 o 
  -5   5   5      125.48      130.92     28.00 o 
  -4   5   5      636.32      657.27     26.11 o 
  -3   5   5      442.35      394.41     32.34 o 
  -2   5   5        2.06       -0.71      7.57 o 
  -1   5   5      362.28      343.15     20.28 o 
   0   5   5      779.70      798.73     21.96 o 
   1   5   5       35.38       34.63      9.60 o 
   2   5   5      470.15      527.30     29.34 o 
   3   5   5      231.81      214.19     17.86 o 
   4   5   5        1.48        2.37     16.17 o 
  -6   6   5      284.73      261.24     64.11 o 
  -5   6   5      335.78      392.65     43.69 o 
  -4   6   5     1334.10     1362.67     33.92 o 
  -3   6   5      877.40      927.85     29.06 o 
  -2   6   5      343.83      362.82     21.83 o 
  -1   6   5     1164.68     1150.95     30.12 o 
   0   6   5      254.76      287.64     19.69 o 
   1   6   5       23.50       28.49      9.89 o 
   2   6   5      362.09      423.77     22.57 o 
   3   6   5      185.03      203.43     20.23 o 
   4   6   5        4.52        7.21     17.98 o 
  -5   7   5        5.36       -0.33     20.10 o 
  -4   7   5       15.57       24.18     15.90 o 
  -3   7   5       11.03       16.38     11.57 o 
  -2   7   5      158.83      173.91     18.40 o 
  -1   7   5      232.68      235.73     28.01 o 
   0   7   5        4.25        0.00     11.17 o 
   1   7   5       76.07       83.39     16.39 o 
   2   7   5      173.62      200.57     21.87 o 
   3   7   5       30.17       34.03     23.45 o 
  -5   8   5       31.73       49.74     26.22 o 
  -4   8   5        1.45        7.27     16.08 o 
  -3   8   5       29.06       25.93     13.22 o 
  -2   8   5       32.02       40.63     14.76 o 
  -1   8   5        2.71        0.29     16.93 o 
   0   8   5       37.74       38.92     15.36 o 
   1   8   5       52.62       58.09     19.31 o 
   2   8   5      152.80      152.17     24.02 o 
  -4   9   5       16.61       -3.30     16.28 o 
  -3   9   5      257.00      303.62     27.28 o 
  -2   9   5      495.86      408.14     35.95 o 
  -1   9   5      302.65      322.36     29.33 o 
   0   9   5       52.51       46.78     19.02 o 
   1   9   5       70.00       77.58     21.17 o 
  -2  10   5        5.14        1.72     15.82 o 
  -1  10   5       16.59       25.60     17.74 o 
   0  10   5      134.61      129.43     25.34 o 
  -1 -10   6      187.27      148.41     37.84 o 
   0 -10   6       17.86       30.32     22.77 o 
   1 -10   6       42.85       58.96     23.62 o 
   2 -10   6       15.69       21.68     31.86 o 
   3 -10   6      189.81      132.95     47.56 o 
  -2  -9   6        0.85      -27.64     27.64 o 
  -1  -9   6       34.19       74.05     31.21 o 
   0  -9   6      176.66      160.36     23.31 o 
   1  -9   6       59.60       36.63     16.45 o 
   2  -9   6        2.41       11.41     25.71 o 
   3  -9   6       17.00       36.60     33.08 o 
   4  -9   6       19.88       34.05     32.03 o 
  -3  -8   6      242.65      244.57     43.22 o 
  -2  -8   6      221.82      224.34     84.12 o 
  -1  -8   6      667.94      574.95    136.29 o 
   0  -8   6     1183.54     1222.08     38.56 o 
   1  -8   6      785.16      813.73     72.65 o 
   2  -8   6     1319.10     1279.95     60.77 o 
   3  -8   6     1467.82     1488.31     68.52 o 
   4  -8   6      910.70      720.58     77.49 o 
   5  -8   6      927.26     1044.32     90.04 o 
  -4  -7   6       21.38       -1.78     22.32 o 
  -3  -7   6       55.56       41.23     20.25 o 
  -2  -7   6      165.24      217.65     31.85 o 
  -1  -7   6      572.59      553.17     35.80 o 
   0  -7   6      161.28      181.71     22.59 o 
   1  -7   6        1.98        1.96     11.47 o 
   2  -7   6       23.89       10.52     15.42 o 
   3  -7   6      334.90      368.93     38.52 o 
   4  -7   6      704.94      743.38     53.49 o 
   5  -7   6       40.51       -0.18     21.36 o 
  -4  -6   6      108.97      117.48     25.00 o 
  -3  -6   6       42.35       41.17     19.12 o 
  -2  -6   6      103.93      131.38     19.27 o 
  -1  -6   6      119.60      122.27     16.40 o 
   0  -6   6        2.18        3.83      9.70 o 
   1  -6   6       46.22       59.10     14.41 o 
   2  -6   6      193.55      209.88     27.96 o 
   3  -6   6      333.18      324.21     28.45 o 
   4  -6   6      193.79      177.49     24.31 o 
   5  -6   6       41.76       30.54     21.13 o 
  -5  -5   6       56.60       67.77     22.35 o 
  -4  -5   6       41.60       44.57     19.13 o 
  -3  -5   6      589.39      558.65     33.93 o 
  -2  -5   6      674.44      708.08     29.40 o 
  -1  -5   6      105.64      125.41     12.63 o 
   0  -5   6      836.48      832.79     23.59 o 
   1  -5   6      407.54      366.54     16.77 o 
   2  -5   6      247.84      241.65     18.34 o 
   3  -5   6     1164.91     1089.90     33.82 o 
   4  -5   6      505.10      515.76     63.36 o 
   5  -5   6      246.27      252.14     28.86 o 
  -5  -4   6      185.97      188.77     20.18 o 
  -4  -4   6       42.73       43.73     13.56 o 
  -3  -4   6      599.02      602.42     31.79 o 
  -2  -4   6      561.88      545.77     25.19 o 
  -1  -4   6      758.11      719.41     18.17 o 
   0  -4   6     1059.26     1001.62     29.75 o 
   1  -4   6      244.97      260.64     14.10 o 
   2  -4   6      425.57      417.28     22.04 o 
   3  -4   6      389.94      388.09     20.28 o 
   4  -4   6       54.74       62.25     12.97 o 
   5  -4   6       77.77       59.08     16.47 o 
   6  -4   6      153.15      149.06     32.57 o 
  -5  -3   6       62.40       60.83     18.48 o 
  -4  -3   6      257.32      202.99     38.31 o 
  -3  -3   6      739.30      724.47     31.33 o 
  -2  -3   6       75.33       76.16     11.69 o 
  -1  -3   6      552.39      558.70     13.92 o 
   0  -3   6       74.14       91.52      9.45 o 
   1  -3   6      936.42      924.17     19.81 o 
   2  -3   6       78.62       80.77     14.27 o 
   3  -3   6      241.33      248.51     18.93 o 
   4  -3   6      405.58      402.66     24.86 o 
   5  -3   6      322.82      300.67     23.71 o 
   6  -3   6        1.32      -16.40     19.39 o 
  -5  -2   6       19.81       17.28     14.93 o 
  -4  -2   6       12.29       37.44     15.07 o 
  -3  -2   6      280.88      254.57     21.98 o 
  -2  -2   6     1688.31     1774.46     27.52 o 
  -1  -2   6     1288.22     1361.76     23.89 o 
   0  -2   6     1098.56     1117.54     20.95 o 
   1  -2   6      407.14      386.74     12.52 o 
   2  -2   6      753.76      762.23     22.12 o 
   3  -2   6     2791.73     2716.77     61.91 o 
   4  -2   6     1289.95     1240.51     30.76 o 
   5  -2   6      391.77      387.12     24.46 o 
   6  -2   6      163.93      161.01     23.90 o 
  -6  -1   6      126.15       93.04     50.11 o 
  -5  -1   6      171.92      185.78     22.29 o 
  -4  -1   6      534.56      492.17     25.27 o 
  -3  -1   6     1445.61     1360.97     34.32 o 
  -2  -1   6      432.07      410.06     15.29 o 
  -1  -1   6      570.08      589.81     27.06 o 
   0  -1   6     2990.66     2921.80     37.97 o 
   1  -1   6     2300.62     2239.41     31.82 o 
   2  -1   6     1766.72     1745.56     32.86 o 
   3  -1   6     1544.26     1520.13     33.60 o 
   4  -1   6     1273.33     1267.67     33.75 o 
   5  -1   6     1011.18      992.97     33.28 o 
   6  -1   6      327.79      282.95     28.64 o 
  -6   0   6       87.11       77.66     20.84 o 
  -5   0   6       24.50       24.09     12.76 o 
  -4   0   6       93.84       80.78     17.97 o 
  -3   0   6      135.88      150.02     15.83 o 
  -2   0   6        2.41       -0.73      6.09 o 
  -1   0   6       21.27       35.18      8.75 o 
   0   0   6       53.14       74.10      9.79 o 
   1   0   6        1.20       -6.41      7.56 o 
   2   0   6       13.15       20.05     10.04 o 
   3   0   6       74.07       62.73     18.35 o 
   4   0   6       47.90       51.37     13.11 o 
   5   0   6       29.76       24.98     16.07 o 
   6   0   6      116.01      139.23     24.49 o 
  -6   1   6      175.63      149.98     25.13 o 
  -5   1   6      125.94      138.59     23.46 o 
  -4   1   6        5.77       11.99     10.70 o 
  -3   1   6       58.08       62.51     12.46 o 
  -2   1   6      346.01      363.20     15.31 o 
  -1   1   6      798.32      799.82     21.86 o 
   0   1   6      326.75      308.70     15.46 o 
   1   1   6       51.63       87.97     20.83 o 
   2   1   6      774.16      788.95     20.43 o 
   3   1   6      341.18      304.29     21.68 o 
   4   1   6     1020.13      979.61     43.84 o 
   5   1   6       21.82       -0.73     19.24 o 
  -6   2   6       40.12       45.90     19.11 o 
  -5   2   6      398.25      377.61     54.65 o 
  -4   2   6      350.57      329.79     20.65 o 
  -3   2   6     1166.94     1142.62     27.47 o 
  -2   2   6      708.40      682.14     17.80 o 
  -1   2   6       25.39       25.43      7.39 o 
   0   2   6     1971.42     1866.85     34.25 o 
   1   2   6     2142.66     1989.35     40.89 o 
   2   2   6      442.89      403.80     18.79 o 
   3   2   6      491.65      540.06     50.11 o 
   4   2   6      281.28      333.24     25.95 o 
   5   2   6      455.36      522.53     41.33 o 
  -6   3   6      173.24      211.58     28.62 o 
  -5   3   6      144.62      168.41     32.83 o 
  -4   3   6       30.46       29.82     11.68 o 
  -3   3   6      132.73      141.51     18.92 o 
  -2   3   6       12.76       23.08      7.57 o 
  -1   3   6      300.28      298.96     14.30 o 
   0   3   6      693.40      731.87     19.36 o 
   1   3   6       45.74       39.01     11.44 o 
   2   3   6      111.74      109.09     14.03 o 
   3   3   6        4.18       11.74     11.82 o 
   4   3   6       11.85       14.39     14.06 o 
   5   3   6      197.33      190.73     30.11 o 
  -6   4   6      257.37      225.29     37.47 o 
  -5   4   6       28.86        7.66     15.14 o 
  -4   4   6        5.87       16.09     11.37 o 
  -3   4   6       64.27       55.99     10.33 o 
  -2   4   6      118.75      130.88     12.28 o 
  -1   4   6      135.32      131.43     11.67 o 
   0   4   6      131.50      138.85     12.24 o 
   1   4   6      233.45      220.98     17.41 o 
   2   4   6       46.39       46.97     11.55 o 
   3   4   6        8.91        7.27     15.99 o 
   4   4   6        3.25        9.62     17.89 o 
  -5   5   6      136.17       72.41     25.18 o 
  -4   5   6      590.80      637.96     53.53 o 
  -3   5   6      956.15      987.93     29.59 o 
  -2   5   6      728.17      665.37     22.13 o 
  -1   5   6      256.62      267.50     16.24 o 
   0   5   6     1017.99     1035.21     25.78 o 
   1   5   6     2067.03     2124.16     39.07 o 
   2   5   6     1853.06     1843.82     37.83 o 
   3   5   6     1337.28     1339.95     48.12 o 
   4   5   6      345.32      355.40     35.64 o 
  -5   6   6      170.77      192.13     35.00 o 
  -4   6   6       13.65       14.66     12.47 o 
  -3   6   6      266.56      253.37     19.81 o 
  -2   6   6      383.00      380.62     22.98 o 
  -1   6   6      147.01      151.50     16.03 o 
   0   6   6      123.62      118.03     15.28 o 
   1   6   6      144.10      146.11     15.28 o 
   2   6   6      204.03      250.96     18.37 o 
   3   6   6       77.15       80.80     17.05 o 
  -5   7   6        1.45       -2.74     22.86 o 
  -4   7   6        9.33       -1.07     12.77 o 
  -3   7   6       66.84       83.33     15.90 o 
  -2   7   6       38.49       34.50     13.12 o 
  -1   7   6       18.75        7.00     11.63 o 
   0   7   6      159.00      195.56     20.20 o 
   1   7   6        1.44       13.24     15.64 o 
   2   7   6        1.78       -5.75     15.51 o 
   3   7   6       36.51       10.49     18.15 o 
  -4   8   6      103.62       88.23     18.04 o 
  -3   8   6      284.59      257.95     25.05 o 
  -2   8   6      366.30      401.87     47.27 o 
  -1   8   6       28.49       20.26     15.45 o 
   0   8   6      172.55      194.36     33.28 o 
   1   8   6      548.38      504.68     80.91 o 
   2   8   6       44.64       69.60     21.95 o 
  -3   9   6       74.84       72.74     19.67 o 
  -2   9   6      282.88      322.57     36.77 o 
  -1   9   6      173.23      189.68     25.85 o 
   0   9   6      234.24      232.09     25.54 o 
   1   9   6       29.74       21.41     19.97 o 
   0 -10   7      599.79      571.48     59.24 o 
   1 -10   7      271.82      215.11     51.29 o 
   2 -10   7      524.34      632.30     78.63 o 
   3 -10   7      492.57      551.21     79.07 o 
  -2  -9   7       86.23       53.71     54.94 o 
  -1  -9   7      183.77      210.27     62.04 o 
   0  -9   7      128.21      149.12     25.04 o 
   1  -9   7       96.08       81.62     22.37 o 
   2  -9   7       10.16        9.65     26.85 o 
   3  -9   7       68.35       95.74     43.35 o 
   4  -9   7        2.23       -0.09     22.70 o 
  -3  -8   7       13.41       11.00     31.89 o 
  -2  -8   7       49.46       64.96     32.71 o 
  -1  -8   7       21.99       12.46     43.18 o 
   0  -8   7       39.14       39.68     20.01 o 
   1  -8   7      207.23      222.01     23.89 o 
   2  -8   7        1.23       29.14     18.41 o 
   3  -8   7       11.07        9.07     19.85 o 
   4  -8   7       66.66       82.89     29.79 o 
  -3  -7   7      741.32      751.14     41.66 o 
  -2  -7   7     2011.27     2032.54    259.24 o 
  -1  -7   7     1090.35     1178.85     85.39 o 
   0  -7   7     1251.78     1277.99     44.08 o 
   1  -7   7     2595.49     2649.13     59.87 o 
   2  -7   7     2205.28     2156.72     94.74 o 
   3  -7   7      888.09      900.75     43.83 o 
   4  -7   7      698.99      774.78     56.78 o 
   5  -7   7      673.17      624.21     54.14 o 
  -4  -6   7        1.03       -3.79     18.55 o 
  -3  -6   7       46.04       33.90     18.35 o 
  -2  -6   7       72.86       70.75     17.96 o 
  -1  -6   7       86.34       90.33     14.81 o 
   0  -6   7      185.03      194.89     16.22 o 
   1  -6   7      425.21      480.69     30.98 o 
   2  -6   7       15.97       11.08     12.42 o 
   3  -6   7       23.07       19.41     14.57 o 
   4  -6   7      147.49      149.06     24.30 o 
   5  -6   7       51.42       28.06     22.83 o 
  -4  -5   7       31.43       25.94     18.73 o 
  -3  -5   7       13.94        0.66     15.83 o 
  -2  -5   7      163.12      153.01     19.50 o 
  -1  -5   7     1376.71     1384.25     31.55 o 
   0  -5   7      257.71      255.20     16.90 o 
   1  -5   7      274.63      275.05     16.31 o 
   2  -5   7        8.22       12.48     10.29 o 
   3  -5   7       74.35       81.28     15.29 o 
   4  -5   7        1.48        2.84     13.96 o 
   5  -5   7        5.83       15.93     20.97 o 
  -5  -4   7      222.08      268.49     39.60 o 
  -4  -4   7      303.15      321.19     37.25 o 
  -3  -4   7      818.65      835.29     37.05 o 
  -2  -4   7      967.53     1056.70     34.18 o 
  -1  -4   7      504.43      528.08     18.66 o 
   0  -4   7      845.66      883.90     24.93 o 
   1  -4   7      634.95      633.87     20.48 o 
   2  -4   7     1078.10     1029.26     32.40 o 
   3  -4   7     2149.57     2168.61     49.39 o 
   4  -4   7      775.82      773.29     28.82 o 
   5  -4   7      352.48      379.91     28.47 o 
  -5  -3   7      282.60      355.64     59.62 o 
  -4  -3   7      437.01      274.05     65.20 o 
  -3  -3   7      689.27      661.65     31.25 o 
  -2  -3   7      146.14      146.49     17.30 o 
  -1  -3   7      367.97      334.60     15.81 o 
   0  -3   7      530.74      527.83     22.00 o 
   1  -3   7      183.14      188.73     15.38 o 
   2  -3   7       60.75       59.65     14.30 o 
   3  -3   7       11.29       17.97     11.49 o 
   4  -3   7      167.77      153.29     19.31 o 
   5  -3   7      465.47      496.39     31.07 o 
  -5  -2   7       95.71       97.29     20.54 o 
  -4  -2   7       46.18       37.41     15.98 o 
  -3  -2   7       30.23       37.84     14.60 o 
  -2  -2   7        1.07       -9.37      9.37 o 
  -1  -2   7       11.14       21.69      9.00 o 
   0  -2   7     1246.32     1262.95     30.42 o 
   1  -2   7      551.77      516.18     17.44 o 
   2  -2   7        1.44        8.57      9.76 o 
   3  -2   7        2.98       14.19      9.75 o 
   4  -2   7       25.30       51.08     12.79 o 
   5  -2   7      302.11      330.23     35.79 o 
  -5  -1   7      615.09      696.37     41.32 o 
  -4  -1   7      200.65      216.83     23.53 o 
  -3  -1   7       81.50      119.62     15.87 o 
  -2  -1   7     2786.49     2905.97     39.08 o 
  -1  -1   7     3836.09     3970.29     50.21 o 
   0  -1   7     1626.78     1601.43     30.22 o 
   1  -1   7     1567.38     1499.09     31.89 o 
   2  -1   7      823.80      770.22     40.42 o 
   3  -1   7      757.50      731.56     28.86 o 
   4  -1   7      998.36      980.96     35.36 o 
   5  -1   7      767.88      628.13     33.81 o 
  -6   0   7      164.58      129.39     49.41 o 
  -5   0   7     1392.48     1399.93     79.27 o 
  -4   0   7      827.58      752.91     29.36 o 
  -3   0   7      557.64      528.90     23.67 o 
  -2   0   7     1856.89     1806.84     34.77 o 
  -1   0   7     2817.25     2746.46     41.74 o 
   0   0   7     2284.54     2224.53     36.76 o 
   1   0   7     2231.66     2159.33     39.88 o 
   2   0   7     1442.88     1475.13     37.63 o 
   3   0   7      355.51      379.51     24.23 o 
   4   0   7      458.18      437.18     38.90 o 
   5   0   7      754.47      641.98     71.63 o 
  -6   1   7        2.25        7.52     16.93 o 
  -5   1   7       41.83       26.41     13.47 o 
  -4   1   7      373.65      340.90     49.70 o 
  -3   1   7      154.39      163.49     22.48 o 
  -2   1   7        9.72       18.87      7.95 o 
  -1   1   7       57.63       64.76     11.17 o 
   0   1   7      925.22      893.35     25.13 o 
   1   1   7       30.55       47.64     12.10 o 
   2   1   7       37.10       45.18     10.41 o 
   3   1   7       19.05       23.63     12.74 o 
   4   1   7        2.57       -3.95     12.48 o 
   5   1   7      168.69      185.70     29.99 o 
  -6   2   7       93.03       70.24     20.63 o 
  -5   2   7      325.83      324.29     21.96 o 
  -4   2   7       11.61       22.90     12.31 o 
  -3   2   7      174.32      164.56     17.63 o 
  -2   2   7       14.43       17.15      8.32 o 
  -1   2   7      109.23      124.90     13.65 o 
   0   2   7      466.55      481.34     25.94 o 
   1   2   7     1223.10     1154.08     33.02 o 
   2   2   7      122.66      135.69     14.78 o 
   3   2   7       19.08       16.98     12.94 o 
   4   2   7      177.51      174.14     22.74 o 
   5   2   7      548.83      564.61     58.08 o 
  -6   3   7      230.19      198.35     28.68 o 
  -5   3   7      486.00      489.43     52.80 o 
  -4   3   7      929.73     1029.23     34.09 o 
  -3   3   7     2132.92     2158.82     45.20 o 
  -2   3   7     1189.70     1210.14     25.67 o 
  -1   3   7      165.11      167.87     12.87 o 
   0   3   7      616.19      631.85     24.00 o 
   1   3   7     1180.70     1187.45     47.35 o 
   2   3   7     1025.48     1038.39     35.53 o 
   3   3   7      711.56      731.65     32.68 o 
   4   3   7      335.71      326.83     37.76 o 
  -5   4   7        2.15        6.66     15.29 o 
  -4   4   7        3.54        7.93     12.14 o 
  -3   4   7       10.62        5.67      9.60 o 
  -2   4   7        1.40       14.23      8.82 o 
  -1   4   7       23.56       22.66      9.12 o 
   0   4   7      448.54      477.08     28.38 o 
   1   4   7      298.26      307.03     24.17 o 
   2   4   7       11.74       14.35     11.60 o 
   3   4   7       98.36      130.01     16.36 o 
   4   4   7      145.50      226.37     36.64 o 
  -5   5   7        0.78        5.33     20.71 o 
  -4   5   7      304.09      292.01     27.72 o 
  -3   5   7       24.44       23.19     12.79 o 
  -2   5   7       13.70       19.24      9.75 o 
  -1   5   7       46.79       53.76     11.01 o 
   0   5   7      128.90      140.60     14.14 o 
   1   5   7      353.89      334.65     23.82 o 
   2   5   7        5.69        7.96     11.91 o 
   3   5   7       80.72       92.67     20.02 o 
   4   5   7       25.48       38.49     22.75 o 
  -5   6   7      387.76      302.32     43.70 o 
  -4   6   7      795.03      838.78     38.85 o 
  -3   6   7     1334.35     1320.04     37.36 o 
  -2   6   7     3070.32     3025.74     62.73 o 
  -1   6   7     1944.42     1893.21     45.00 o 
   0   6   7      554.15      557.64     31.52 o 
   1   6   7      797.33      890.09     36.97 o 
   2   6   7     1439.98     1532.00     68.95 o 
   3   6   7     1203.26     1292.92     43.38 o 
  -4   7   7       62.49       70.51     20.67 o 
  -3   7   7        1.92        9.57     12.75 o 
  -2   7   7       16.19       13.81     12.68 o 
  -1   7   7      160.77      192.06     21.51 o 
   0   7   7      145.22      143.37     20.22 o 
   1   7   7       29.88       36.49     20.82 o 
   2   7   7       31.85       26.47     21.21 o 
  -4   8   7       36.78       57.57     36.68 o 
  -3   8   7      192.20      194.04     24.72 o 
  -2   8   7       49.79       49.00     18.05 o 
  -1   8   7        2.25       -3.31     15.48 o 
   0   8   7       15.94       -4.64     15.39 o 
   1   8   7        5.04      -18.60     18.60 o 
  -2   9   7      684.27      642.76     71.59 o 
  -1   9   7      586.21      559.26     66.58 o 
   1 -10   8        1.66      -24.75     25.89 o 
  -1  -9   8      251.62      368.15     72.58 o 
   0  -9   8      119.81      108.70     22.71 o 
   1  -9   8      272.05      242.77     23.93 o 
   2  -9   8      691.02      573.19     50.55 o 
   3  -9   8       73.26      112.96     31.86 o 
  -2  -8   8       28.41       29.84     58.18 o 
  -1  -8   8        4.36      -18.69     37.74 o 
   0  -8   8       11.27        9.21     13.21 o 
   1  -8   8      269.86      243.65     21.08 o 
   2  -8   8        1.44        4.62     18.93 o 
   3  -8   8      132.11      174.54     34.38 o 
   4  -8   8      103.42      118.09     33.45 o 
  -3  -7   8       31.56       23.37     26.55 o 
  -2  -7   8      239.06      235.19     67.57 o 
  -1  -7   8      119.05      136.99     53.18 o 
   0  -7   8       49.98       73.81     15.55 o 
   1  -7   8       31.96       32.89     13.03 o 
   2  -7   8       26.38       15.35     15.28 o 
   3  -7   8      382.91      381.78     42.48 o 
   4  -7   8      295.61      309.66     52.83 o 
  -3  -6   8     1664.30     1662.21    156.43 o 
  -2  -6   8      381.42      388.87     43.92 o 
  -1  -6   8      154.14      169.87     29.30 o 
   0  -6   8     1288.39     1350.81     40.37 o 
   1  -6   8     1242.20     1215.44     34.20 o 
   2  -6   8      793.67      847.34     40.34 o 
   3  -6   8      288.80      301.08     30.75 o 
   4  -6   8       12.62        5.12     25.98 o 
   5  -6   8       76.43       45.32     26.92 o 
  -4  -5   8       54.12       42.71     21.46 o 
  -3  -5   8        5.60       -1.92     18.21 o 
  -2  -5   8        6.96        6.01     16.57 o 
  -1  -5   8      575.55      583.99     23.09 o 
   0  -5   8      391.75      365.57     22.43 o 
   1  -5   8        4.56        5.75      9.22 o 
   2  -5   8       13.09       17.07     11.85 o 
   3  -5   8       59.24       54.09     15.17 o 
   4  -5   8       41.69       54.77     23.55 o 
   5  -5   8       53.94       23.95     22.61 o 
  -4  -4   8        0.90        4.92     17.24 o 
  -3  -4   8        1.98        2.73     18.43 o 
  -2  -4   8       11.28        9.61     16.09 o 
  -1  -4   8       84.53      124.28     13.50 o 
   0  -4   8       29.29       37.78     11.04 o 
   1  -4   8       98.86      110.60     13.40 o 
   2  -4   8      219.50      235.20     20.34 o 
   3  -4   8      803.23      799.68     32.67 o 
   4  -4   8       24.24       36.64     13.37 o 
   5  -4   8       53.89       31.63     21.87 o 
  -5  -3   8      538.85      554.31     49.50 o 
  -4  -3   8      655.01      603.75     63.01 o 
  -3  -3   8      242.02      343.59     86.27 o 
  -2  -3   8      341.47      447.81     43.49 o 
  -1  -3   8      862.29      898.26     26.04 o 
   0  -3   8      707.28      688.08     25.83 o 
   1  -3   8      460.94      480.14     21.92 o 
   2  -3   8     1516.93     1540.97     46.67 o 
   3  -3   8      514.57      499.72     35.40 o 
   4  -3   8       17.42       22.05     13.77 o 
   5  -3   8      180.68      236.30     29.47 o 
  -5  -2   8      154.16      206.28     26.27 o 
  -4  -2   8       29.20       29.23     15.76 o 
  -3  -2   8        4.90        3.94     12.95 o 
  -2  -2   8       42.06       20.78     12.23 o 
  -1  -2   8     1392.43     1437.17     31.68 o 
   0  -2   8      189.49      189.93     17.49 o 
   1  -2   8       92.90       93.97     13.80 o 
   2  -2   8      123.48      133.49     19.42 o 
   3  -2   8      114.58      125.72     17.51 o 
   4  -2   8      283.21      287.86     33.20 o 
   5  -2   8      321.97      328.98     53.66 o 
  -5  -1   8       64.35       72.60     19.60 o 
  -4  -1   8       14.68       11.88     14.72 o 
  -3  -1   8        6.04        3.05     12.94 o 
  -2  -1   8      164.99      184.77     19.12 o 
  -1  -1   8        1.08        7.87      9.01 o 
   0  -1   8      940.61      884.51     30.36 o 
   1  -1   8        1.27       -9.04      9.04 o 
   2  -1   8      578.80      570.84     30.16 o 
   3  -1   8      101.35      101.90     16.97 o 
   4  -1   8       60.23       35.41     15.53 o 
   5  -1   8       46.50       23.87     16.61 o 
  -5   0   8     1109.87     1120.03     40.91 o 
  -4   0   8     1057.44     1057.59     35.88 o 
  -3   0   8      388.17      419.59     24.18 o 
  -2   0   8      407.10      374.23     24.70 o 
  -1   0   8      731.50      663.71     23.16 o 
   0   0   8     2540.95     2461.89     45.88 o 
   1   0   8     1892.21     1830.39     39.49 o 
   2   0   8       80.43       66.12     17.07 o 
   3   0   8       66.46       74.91     16.54 o 
   4   0   8      214.58      232.32     24.20 o 
   5   0   8      471.65      472.52     33.69 o 
  -5   1   8      362.06      384.07     29.40 o 
  -4   1   8      193.02      206.15     21.22 o 
  -3   1   8     1258.38     1242.62     41.78 o 
  -2   1   8     1143.52     1112.79     30.39 o 
  -1   1   8      698.55      676.43     24.16 o 
   0   1   8      981.41      975.05     30.94 o 
   1   1   8      204.71      203.07     18.93 o 
   2   1   8      184.55      229.64     19.07 o 
   3   1   8      213.68      222.20     22.64 o 
   4   1   8      129.35      128.13     21.25 o 
   5   1   8      171.77      171.94     38.66 o 
  -5   2   8      394.93      376.54     31.72 o 
  -4   2   8       20.15       24.92     13.44 o 
  -3   2   8      169.71      163.61     18.58 o 
  -2   2   8      210.21      226.62     18.21 o 
  -1   2   8       95.72      125.28     15.45 o 
   0   2   8       31.15       26.70     12.96 o 
   1   2   8       14.75       25.36     13.59 o 
   2   2   8       77.25       98.01     14.45 o 
   3   2   8       60.68       69.23     17.10 o 
   4   2   8        1.02       -9.62     13.50 o 
  -5   3   8       88.68      111.92     18.91 o 
  -4   3   8      453.64      491.11     56.75 o 
  -3   3   8       54.22       72.02     15.09 o 
  -2   3   8       31.86       18.50     11.00 o 
  -1   3   8      300.00      325.83     21.69 o 
   0   3   8     1622.05     1557.38     42.14 o 
   1   3   8      735.56      668.36     35.56 o 
   2   3   8       68.35       77.79     15.10 o 
   3   3   8       78.19      109.19     19.93 o 
   4   3   8       28.10       35.66     17.60 o 
  -5   4   8       44.20       27.45     14.72 o 
  -4   4   8      386.36      422.77     58.91 o 
  -3   4   8      779.43      784.14     27.92 o 
  -2   4   8      657.47      658.44     25.90 o 
  -1   4   8      704.06      669.45     24.41 o 
   0   4   8      202.91      201.54     34.21 o 
   1   4   8       15.42       19.43     13.96 o 
   2   4   8      514.98      453.51     29.88 o 
   3   4   8     1100.88     1133.96     43.50 o 
   4   4   8       32.96       18.67     17.69 o 
  -5   5   8       11.44       27.00     24.18 o 
  -4   5   8       16.47        3.94     18.00 o 
  -3   5   8       16.68        9.37     11.17 o 
  -2   5   8      282.37      285.38     19.13 o 
  -1   5   8       20.39        2.68     10.42 o 
   0   5   8        7.97       -1.17     11.76 o 
   1   5   8        6.67       -3.08     13.58 o 
   2   5   8       70.85       60.72     16.07 o 
   3   5   8        1.20        9.94     13.85 o 
  -4   6   8      119.82      104.25     23.57 o 
  -3   6   8       17.48       15.71     14.21 o 
  -2   6   8       50.54       63.64     16.33 o 
  -1   6   8      505.01      453.53     64.85 o 
   0   6   8      103.68       79.50     18.89 o 
   1   6   8       20.92       20.28     15.49 o 
   2   6   8       51.47       68.58     19.94 o 
  -4   7   8      262.27      279.44     32.13 o 
  -3   7   8      977.77     1036.94     41.42 o 
  -2   7   8     1843.52     1791.83    117.29 o 
  -1   7   8      625.02      472.30     39.23 o 
   0   7   8      164.45      183.30     30.92 o 
   1   7   8      123.11      133.04     29.27 o 
  -3   8   8        3.46       -0.84     15.24 o 
  -2   8   8       33.76       34.93     17.89 o 
  -1   8   8        5.84        5.28     19.01 o 
   0   8   8      205.64      245.06     34.97 o 
   0  -9   9       75.12       70.56     40.54 o 
   1  -9   9       19.88       -2.24     19.55 o 
   2  -9   9      104.35       68.32     38.75 o 
  -2  -8   9        4.21      -19.48     50.81 o 
  -1  -8   9        7.13      -28.35     37.38 o 
   0  -8   9      176.31      142.56     24.22 o 
   1  -8   9      275.06      274.31     37.21 o 
   2  -8   9       40.17       34.87     24.41 o 
   3  -8   9       27.12       10.42     23.42 o 
  -2  -7   9       49.91       48.62     54.41 o 
  -1  -7   9      234.41      213.25     56.34 o 
   0  -7   9      566.10      578.90     30.66 o 
   1  -7   9      573.22      530.19     25.40 o 
   2  -7   9      425.41      424.36     43.07 o 
   3  -7   9      921.75      975.67     59.40 o 
   4  -7   9      564.19      569.11     77.23 o 
  -3  -6   9      118.71      112.16     45.50 o 
  -2  -6   9      401.52      377.45     57.04 o 
  -1  -6   9      135.04      149.63     43.09 o 
   0  -6   9      167.60      150.20     16.67 o 
   1  -6   9       56.34       62.78     14.64 o 
   2  -6   9       74.89       78.98     20.16 o 
   3  -6   9      625.92      601.25    164.99 o 
   4  -6   9      150.99      192.25     40.85 o 
  -4  -5   9      335.98      235.90     37.32 o 
  -3  -5   9      397.42      313.96     39.09 o 
  -2  -5   9        2.07       -7.45     20.08 o 
  -1  -5   9       15.90        5.97     19.95 o 
   0  -5   9      122.71      130.54     15.87 o 
   1  -5   9       26.58       22.95     11.01 o 
   2  -5   9      183.03      176.38     20.50 o 
   3  -5   9      122.70      116.92     22.19 o 
   4  -5   9       45.38       13.29     21.19 o 
  -4  -4   9       11.98      -17.32     20.78 o 
  -3  -4   9      123.92       98.45     27.01 o 
  -2  -4   9      513.77      510.34     98.80 o 
  -1  -4   9      670.91      720.34     29.09 o 
   0  -4   9       47.65       58.64     12.87 o 
   1  -4   9       21.80       39.21     11.51 o 
   2  -4   9      445.76      383.34     41.29 o 
   3  -4   9      599.92      623.87     33.44 o 
   4  -4   9      732.83      708.50     55.92 o 
   5  -4   9      390.97      402.28     31.97 o 
  -4  -3   9      114.25       93.02     39.45 o 
  -3  -3   9       80.17      112.98     35.45 o 
  -2  -3   9      274.74      328.47     34.34 o 
  -1  -3   9      226.35      267.73     25.19 o 
   0  -3   9      138.77      137.85     17.24 o 
   1  -3   9      198.22      194.55     18.07 o 
   2  -3   9        7.51       -9.74     13.09 o 
   3  -3   9       29.89       36.07     16.67 o 
   4  -3   9      141.32      162.55     22.34 o 
   5  -3   9      120.52      173.16     28.50 o 
  -5  -2   9      141.34       59.49     25.08 o 
  -4  -2   9       40.64       30.37     21.50 o 
  -3  -2   9      189.12      261.74     78.59 o 
  -2  -2   9      164.32      164.10     34.03 o 
  -1  -2   9       22.18       28.57     14.35 o 
   0  -2   9       79.76       92.54     20.32 o 
   1  -2   9      142.74      136.62     38.86 o 
   2  -2   9       36.10       52.18     21.98 o 
   3  -2   9      113.67      138.71     28.53 o 
   4  -2   9       47.41       31.04     23.15 o 
   5  -2   9       27.85       14.68     19.54 o 
  -5  -1   9       49.11       49.79     19.26 o 
  -4  -1   9       12.64        0.93     14.32 o 
  -3  -1   9       40.22       47.72     16.39 o 
  -2  -1   9      215.44      240.59     29.80 o 
  -1  -1   9      559.63      542.68     26.16 o 
   0  -1   9      786.08      820.43     28.73 o 
   1  -1   9      310.07      343.15     24.98 o 
   2  -1   9       63.36       81.52     18.42 o 
   3  -1   9      139.82      111.68     21.51 o 
   4  -1   9      607.14      571.11     38.86 o 
   5  -1   9      207.40      195.55     29.67 o 
  -5   0   9        9.58       22.35     15.38 o 
  -4   0   9      248.69      266.34     29.64 o 
  -3   0   9      417.37      411.70     31.94 o 
  -2   0   9       49.51       64.37     13.40 o 
  -1   0   9        7.78        8.08     10.00 o 
   0   0   9     1075.31     1071.53     33.10 o 
   1   0   9     2105.24     2029.63     44.90 o 
   2   0   9      180.05      200.11     35.79 o 
   3   0   9      211.86      204.56     23.12 o 
   4   0   9      720.96      712.85     89.36 o 
  -5   1   9      354.52      389.91     32.44 o 
  -4   1   9      204.74      260.46     31.96 o 
  -3   1   9      171.83      181.16     24.67 o 
  -2   1   9      118.09      151.45     16.99 o 
  -1   1   9        8.32       12.79     10.73 o 
   0   1   9      308.61      302.64     22.85 o 
   1   1   9      110.61       93.82     16.60 o 
   2   1   9        3.88       -1.74     10.74 o 
   3   1   9      301.05      328.43     27.58 o 
   4   1   9        3.42        2.71     17.27 o 
  -5   2   9       74.78      122.15     20.03 o 
  -4   2   9       82.84       65.85     19.81 o 
  -3   2   9      440.64      382.93     33.97 o 
  -2   2   9       48.20       78.80     21.66 o 
  -1   2   9       47.10       57.54     13.49 o 
   0   2   9      504.41      480.31     42.81 o 
   1   2   9       76.27       75.31     16.16 o 
   2   2   9       67.54       80.56     16.73 o 
   3   2   9      277.63      263.00     33.98 o 
   4   2   9      214.45      261.77     29.31 o 
  -5   3   9       18.28       33.91     16.27 o 
  -4   3   9      220.14      191.31     26.03 o 
  -3   3   9      233.89      256.20     27.66 o 
  -2   3   9      124.04      149.01     19.55 o 
  -1   3   9      236.30      305.94     24.71 o 
   0   3   9       71.06       79.83     19.89 o 
   1   3   9      167.18      193.54     23.43 o 
   2   3   9      574.86      614.92     30.49 o 
   3   3   9      364.49      332.24     50.00 o 
   4   3   9      209.43      285.49     30.63 o 
  -4   4   9       35.43       33.43     17.77 o 
  -3   4   9       43.43       45.56     16.30 o 
  -2   4   9      370.09      296.33     36.44 o 
  -1   4   9      154.90      186.65     20.40 o 
   0   4   9        1.45        1.83     13.12 o 
   1   4   9        2.22       -9.41     15.29 o 
   2   4   9        3.68      -11.78     13.62 o 
   3   4   9        5.42        6.64     16.45 o 
  -4   5   9        2.49       22.44     23.33 o 
  -3   5   9       52.71       41.76     22.52 o 
  -2   5   9      369.23      325.90     23.61 o 
  -1   5   9       49.74       48.87     15.67 o 
   0   5   9        4.29       11.76     15.10 o 
   1   5   9       36.66       38.49     16.81 o 
   2   5   9       22.78       30.16     20.23 o 
  -4   6   9        0.88       18.03     19.73 o 
  -3   6   9       65.30       83.70     26.68 o 
  -2   6   9      146.90      220.51     30.87 o 
  -1   6   9      133.35      144.86     24.36 o 
   0   6   9      211.38      212.42     32.10 o 
   1   6   9      384.08      428.24     54.66 o 
   2   6   9      212.99      188.02     36.28 o 
  -3   7   9       72.73       41.33     21.63 o 
  -2   7   9      292.35      288.22     41.73 o 
  -1   7   9       53.66       21.20     19.76 o 
   0   7   9       52.96       74.81     32.26 o 
  -1  -8  10       24.23       26.33     44.23 o 
   0  -8  10       29.54       21.68     35.10 o 
   1  -8  10       77.60       83.21     29.40 o 
   2  -8  10      190.41      230.84     38.55 o 
  -2  -7  10       13.78       55.64     53.80 o 
  -1  -7  10       38.43       17.03     42.91 o 
   0  -7  10        3.65       37.76     18.08 o 
   1  -7  10       24.78       41.59     23.12 o 
   2  -7  10       36.93        9.91     20.84 o 
   3  -7  10        2.48      -20.17     20.17 o 
  -2  -6  10     1313.82     1368.76     89.43 o 
  -1  -6  10     1014.75     1081.55     62.44 o 
   0  -6  10      398.04      336.55     31.12 o 
   1  -6  10     1000.56     1056.74     66.62 o 
   2  -6  10     1504.20     1556.83    115.84 o 
   3  -6  10     1001.85     1012.64     61.48 o 
   4  -6  10      505.44      582.75    148.49 o 
  -3  -5  10       20.40        5.82     21.82 o 
  -2  -5  10       78.06      105.29     31.34 o 
  -1  -5  10      150.88      196.20     33.36 o 
   0  -5  10      395.15      364.17     24.88 o 
   1  -5  10      150.38      164.65     16.81 o 
   2  -5  10       28.26       13.66     16.22 o 
   3  -5  10        2.82       -5.28     15.19 o 
   4  -5  10       41.15       14.55     36.16 o 
  -3  -4  10        0.98        1.87     19.77 o 
  -2  -4  10        9.85      -17.05     19.98 o 
  -1  -4  10        3.95       -5.46     19.93 o 
   0  -4  10       99.68       84.69     14.82 o 
   1  -4  10        9.97       -1.53     11.98 o 
   2  -4  10      227.98      216.84     26.49 o 
   3  -4  10       14.12       14.78     16.91 o 
   4  -4  10        8.29        5.19     17.29 o 
  -4  -3  10      255.42      204.68     35.06 o 
  -3  -3  10      169.08      192.52     34.91 o 
  -2  -3  10      370.55      387.38     42.89 o 
  -1  -3  10     1270.51     1356.46     46.57 o 
   0  -3  10      915.40      874.90     37.30 o 
   1  -3  10     1094.67     1101.99     33.49 o 
   2  -3  10      786.74      806.10     39.50 o 
   3  -3  10      548.95      546.50     54.48 o 
   4  -3  10     1739.96     1863.41     77.27 o 
  -4  -2  10      303.73      312.48    130.63 o 
  -3  -2  10       13.09      -15.58     22.82 o 
  -2  -2  10       60.82       84.07     22.87 o 
  -1  -2  10      153.57      214.40     25.26 o 
   0  -2  10      107.79      121.17     20.83 o 
   1  -2  10      360.88      338.91     25.13 o 
   2  -2  10        1.96       12.09     18.27 o 
   3  -2  10       11.61      -12.57     18.40 o 
   4  -2  10       94.19      127.14     32.66 o 
  -4  -1  10       46.36       55.30     20.26 o 
  -3  -1  10        8.24       18.23     21.18 o 
  -2  -1  10        0.78        6.69     18.11 o 
  -1  -1  10      316.90      321.93     45.19 o 
   0  -1  10      487.64      498.57     51.01 o 
   1  -1  10      327.11      333.82     31.46 o 
   2  -1  10      114.59      122.35     27.08 o 
   3  -1  10       32.80       13.29     22.05 o 
   4  -1  10      159.26      111.30     25.96 o 
  -4   0  10      236.31      224.72     28.29 o 
  -3   0  10      183.06      183.22     40.33 o 
  -2   0  10      233.96      302.48     26.28 o 
  -1   0  10      735.49      760.86     30.58 o 
   0   0  10      949.60      947.41     33.48 o 
   1   0  10      778.40      815.03     31.11 o 
   2   0  10      449.41      448.96     55.27 o 
   3   0  10       89.83      103.06     23.32 o 
   4   0  10      361.02      306.61     33.76 o 
  -4   1  10      691.38      696.64     83.81 o 
  -3   1  10      663.82      671.06     48.64 o 
  -2   1  10      757.64      774.73     29.66 o 
  -1   1  10      818.10      854.52     33.48 o 
   0   1  10      410.92      443.68     27.70 o 
   1   1  10      728.92      721.71     31.00 o 
   2   1  10      816.99      816.11     41.16 o 
   3   1  10      390.88      432.84     47.60 o 
   4   1  10       46.80       49.91     20.03 o 
  -4   2  10       63.86       81.73     24.10 o 
  -3   2  10        0.96       18.45     16.64 o 
  -2   2  10      168.70      148.23     18.53 o 
  -1   2  10        4.12       -2.24     12.73 o 
   0   2  10      227.00      260.81     26.97 o 
   1   2  10       39.15       52.41     16.42 o 
   2   2  10       22.86       32.01     15.58 o 
   3   2  10        0.70       -5.24     17.50 o 
  -4   3  10      140.09      144.15     26.19 o 
  -3   3  10       27.10       17.61     18.04 o 
  -2   3  10       16.11       18.21     13.26 o 
  -1   3  10      338.60      357.70     28.25 o 
   0   3  10      461.60      392.88     30.03 o 
   1   3  10      343.76      372.57     45.90 o 
   2   3  10      593.66      558.07     41.58 o 
   3   3  10      168.40      170.04     30.01 o 
  -4   4  10      161.99      143.39     26.43 o 
  -3   4  10      470.72      398.87     70.48 o 
  -2   4  10     1026.92     1085.02     41.12 o 
  -1   4  10      661.40      663.97     93.22 o 
   0   4  10       44.35       23.99     18.39 o 
   1   4  10      535.34      516.07     47.56 o 
   2   4  10     1062.74     1165.53     50.58 o 
  -3   5  10      109.06      138.16     33.78 o 
  -2   5  10        9.61        3.01     15.70 o 
  -1   5  10       11.65       -0.67     13.72 o 
   0   5  10       94.68       73.13     26.23 o 
   1   5  10       69.74       45.79     22.56 o 
   2   5  10      198.73      238.05     35.19 o 
  -2   6  10        5.10       23.25     20.38 o 
  -1   6  10        7.63       16.06     22.05 o 
   0   6  10       44.20       38.68     23.81 o 
  -1  -7  11      132.77       62.04     45.11 o 
   0  -7  11       19.25       39.32     37.82 o 
   1  -7  11       85.37       80.55     27.14 o 
   2  -7  11       13.76       12.95     23.30 o 
  -2  -6  11       17.49      -16.46     26.05 o 
  -1  -6  11       75.52       78.08     29.58 o 
   0  -6  11       85.70       90.42     18.80 o 
   1  -6  11       19.25        1.02     20.58 o 
   2  -6  11       75.24       82.04     28.57 o 
   3  -6  11      141.77      155.99     35.59 o 
  -2  -5  11      658.28      673.65    144.58 o 
  -1  -5  11     1329.66     1519.43     67.50 o 
   0  -5  11      535.03      529.73     43.50 o 
   1  -5  11      280.86      312.05     30.75 o 
   2  -5  11      419.77      448.27     36.10 o 
   3  -5  11      498.56      485.88     39.47 o 
  -3  -4  11       24.98       18.81     23.64 o 
  -2  -4  11        1.27       16.00     26.20 o 
  -1  -4  11      169.93      108.72     30.17 o 
   0  -4  11       72.51       86.31     18.45 o 
   1  -4  11       11.89       14.81     13.44 o 
   2  -4  11        0.89        8.60     16.83 o 
   3  -4  11       23.28       13.25     19.19 o 
  -3  -3  11        1.64      -17.81     24.09 o 
  -2  -3  11       14.83        8.64     25.12 o 
  -1  -3  11       56.16       68.27     19.77 o 
   0  -3  11       40.21       62.23     19.42 o 
   1  -3  11       12.27        6.08     15.65 o 
   2  -3  11       75.45       97.72     31.81 o 
   3  -3  11        1.12       17.91     25.76 o 
  -3  -2  11      332.54      254.77     38.46 o 
  -2  -2  11      545.40      446.66     46.60 o 
  -1  -2  11     1465.88     1483.40     51.47 o 
   0  -2  11      947.81      869.63     39.10 o 
   1  -2  11      712.06      613.18     46.50 o 
   2  -2  11      765.32      791.61     50.01 o 
   3  -2  11      507.08      418.80     44.69 o 
  -4  -1  11       53.72       30.44     26.15 o 
  -3  -1  11       51.08      100.54     29.58 o 
  -2  -1  11       12.02       33.93     21.47 o 
  -1  -1  11       54.99       64.64     20.06 o 
   0  -1  11       21.36       -3.05     14.79 o 
   1  -1  11      393.01      384.16     42.27 o 
   2  -1  11      102.86       96.98     27.77 o 
   3  -1  11       17.22      -14.22     20.70 o 
  -4   0  11      211.25      219.62     48.79 o 
  -3   0  11       35.94       41.27     20.49 o 
  -2   0  11       80.16       71.35     18.73 o 
  -1   0  11      162.25      165.96     28.41 o 
   0   0  11       28.25       22.11     17.26 o 
   1   0  11      205.07      220.74     26.56 o 
   2   0  11       20.86       19.61     21.81 o 
   3   0  11       39.26       44.65     26.23 o 
  -4   1  11      526.60      345.63     65.77 o 
  -3   1  11     1002.28     1087.58     47.97 o 
  -2   1  11      177.12      184.49     24.00 o 
  -1   1  11      310.39      329.65     29.08 o 
   0   1  11      620.75      580.39     32.02 o 
   1   1  11      316.32      273.77     31.06 o 
   2   1  11      537.43      517.72     63.51 o 
   3   1  11      465.57      454.52     50.46 o 
  -3   2  11      562.41      504.40     86.97 o 
  -2   2  11      290.18      277.58     28.80 o 
  -1   2  11      316.84      339.21     27.76 o 
   0   2  11      104.62      125.34     20.62 o 
   1   2  11      132.54      149.72     22.14 o 
   2   2  11      252.39      259.84     23.90 o 
   3   2  11      125.66      111.71     26.04 o 
  -3   3  11       45.56       73.67     22.93 o 
  -2   3  11        8.23       10.56     14.47 o 
  -1   3  11       26.34       16.92     16.72 o 
   0   3  11       29.87        4.77     15.76 o 
   1   3  11      176.74      236.04     26.42 o 
   2   3  11      253.22      305.60     28.12 o 
  -3   4  11      267.15      313.38     96.45 o 
  -2   4  11      187.54      201.73     28.41 o 
  -1   4  11      378.77      344.80     37.62 o 
   0   4  11      405.74      464.86     63.46 o 
   1   4  11      291.89      312.76     29.99 o 
  -2   5  11      224.94      228.97     36.48 o 
  -1   5  11      594.76      592.96     88.99 o 
   0   5  11      547.43      580.17     55.06 o 
   0  -6  12       25.94       15.65     20.22 o 
   1  -6  12       17.76        1.64     22.51 o 
  -1  -5  12      386.25      229.29     98.33 o 
   0  -5  12      348.90      311.30     33.79 o 
   1  -5  12       67.45       72.07     25.40 o 
   2  -5  12       23.71       14.61     19.55 o 
  -2  -4  12      428.66      393.42     48.96 o 
  -1  -4  12      136.45       82.02     29.50 o 
   0  -4  12        6.38       12.88     18.31 o 
   1  -4  12      205.19      216.93     35.52 o 
   2  -4  12      142.19      113.82     37.38 o 
  -2  -3  12       70.18       53.57     30.30 o 
  -1  -3  12       26.28       23.14     24.75 o 
   0  -3  12       58.88       52.92     20.77 o 
   1  -3  12      560.26      574.12     31.67 o 
   2  -3  12      155.35      208.97     36.48 o 
   3  -3  12       65.08       49.83     28.59 o 
  -3  -2  12      107.44       76.96     68.23 o 
  -2  -2  12       25.26       24.45     27.36 o 
  -1  -2  12       12.93        5.50     21.56 o 
   0  -2  12      476.65      482.55    116.41 o 
   1  -2  12      177.30      244.65     43.48 o 
   2  -2  12        7.13        4.60     23.14 o 
   3  -2  12        6.18      -20.30     21.51 o 
  -3  -1  12      897.96      911.56     58.96 o 
  -2  -1  12      511.16      413.59     46.35 o 
  -1  -1  12       27.97       20.51     19.60 o 
   0  -1  12        1.63        4.52     17.12 o 
   1  -1  12      120.32       93.78     22.24 o 
   2  -1  12      118.99      134.17     42.74 o 
  -3   0  12       44.88       38.01     46.34 o 
  -2   0  12        9.66       30.59     26.88 o 
  -1   0  12        2.07       -2.65     16.99 o 
   0   0  12      314.30      270.56     51.75 o 
   1   0  12      224.87      257.51     43.61 o 
   2   0  12        4.02       -9.76     21.53 o 
  -3   1  12        0.77        2.19     18.86 o 
  -2   1  12       66.67       56.82     21.56 o 
  -1   1  12      100.66       77.93     18.92 o 
   0   1  12      123.50      113.40     20.56 o 
   1   1  12        0.96       -5.82     16.71 o 
   2   1  12       14.98      -15.56     19.90 o 
  -2   2  12      159.93      147.37     26.98 o 
  -1   2  12      188.21      167.69     24.04 o 
   0   2  12       34.25       30.85     17.20 o 
   1   2  12       36.81       42.01     18.75 o 
  -2   3  12       49.12       50.74     20.05 o 
  -1   3  12      157.75      165.95     31.91 o 
   0   3  12      108.37       92.48     30.98 o 
   1   3  12      249.08      241.62     28.05 o 
   0  -4  13       77.40      133.30     46.78 o 
  -1  -3  13        1.18       -7.80     24.48 o 
   0  -3  13       30.42        1.42     20.31 o 
   1  -3  13       59.13       47.20     26.23 o 
  -1  -2  13      259.49      175.17     48.35 o 
   0  -2  13      818.39      862.78     43.38 o 
   1  -2  13      802.45      713.15    101.51 o 
  -1  -1  13       82.50       69.27     30.17 o 
   0  -1  13       70.13       43.34     20.58 o 
   1  -1  13       17.54       14.00     19.54 o 
  -1   0  13        3.85       14.97     20.08 o 
   0   0  13      204.97      181.54     36.98 o 
   1   0  13      179.94      195.64     42.76 o 
  -1   1  13      405.22      297.28     45.97 o 
   0   1  13      111.94      104.79     25.56 o 
                                                 
